# Supplementary material for: Crystal structure of 2,2′-({[2-(trityl­sulfan­yl)benz­yl]azane­diyl}bis­(ethane-2,1-di­yl))bis­(isoindoline-1,3-dione)
Source: Acta Crystallogr Sect E Struct Rep Online. 2014 Aug 1;70(Pt 9):o895–6. doi: 10.1107/S1600536814015554 (PMC4186125; doi:10.1107/S1600536814015554)
Supplement: Supplementary file 1 [file e-70-0o895-sup1.cif]

##############################################################################
#                                                                            #
# This CIF contains the data in a paper accepted for publication in          #
# Acta Crystallographica Section E. It conforms to the requirements of       #
# Notes for Authors for Acta Crystallographica Section E, and has been       #
# peer reviewed under the auspices of the IUCr Commission on Journals.       #
#                                                                            #
# Full details of the Crystallographic Information File format               #
# are given in the paper "The Crystallographic Information File (CIF):       #
# a New Standard Archive File for Crystallography" by S. R. Hall, F. H.      #
# Allen and I. D. Brown [Acta Cryst. (1991), A47, 655-685].                  #
#                                                                            #
# The current version of the core CIF dictionary is obtainable from          #
# ftp://ftp.iucr.org/pub/cif_core.dic.                                       #
#                                                                            #
# Software is freely available for graphical display of the structure(s)     #
# in this CIF. For information consult the CIF software page                 #
# http://www.iucr.org/resources/cif/software.                                #
#                                                                            #
# This file may be used for bona fide research purposes within the           #
# scientific community so long as proper attribution is given to the journal # 
# article from which it was obtained.                                        #
#                                                                            #
##############################################################################
data_I
_audit_creation_method     SHELXL-97
_journal_date_recd_electronic     2014-07-02
_journal_date_accepted     2014-07-03
_journal_name_full     'Acta Crystallographica, Section E'
_journal_year     2014
_journal_volume     70
_journal_issue      9
_journal_page_first     o895
_journal_page_last     o896
_journal_paper_category     HO
_journal_paper_doi     10.1107/S1600536814015554
_journal_coeditor_code     BT6987
_publ_contact_author_name     'Ulrich Fl\"orke'
_publ_contact_author_address
;
Universit\"at Paderborn
Warburger Strasse 100
33098 Paderborn
;
_publ_contact_author_email     ulrich.floerke@uni-paderborn.de
_publ_contact_author_fax     '05251-603423'
_publ_contact_author_phone     '05251-602496'
_publ_section_title
;\
Crystal structure of
2,2'-({[2-(tritylsulfanyl)benzyl]azanediyl}bis(ethane-2,1-diyl))\
bis(isoindoline-1,3-dione)
;
_publ_section_title_footnote     .
loop_
    _publ_author_name
    _publ_author_footnote
    _publ_author_address
    'Fl\"orke, Ulrich' .
;
Universit\"at Paderborn
Warburger Strasse 100
33098 Paderborn
Germany
;
    'Neuba, Adam' .
;
Universit\"at Paderborn
Warburger Strasse 100
33098 Paderborn
Germany
;
    'Ortmeyer, Jochen' .
;
Universit\"at Paderborn
Warburger Strasse 100
33098 Paderborn
Germany
;
    'Henkel, Gerald' .
;
Universit\"at Paderborn
Warburger Strasse 100
33098 Paderborn
Germany
;
_publ_section_synopsis     .
_database_code_depnum_ccdc_archive     'CCDC 1011916'
_chemical_name_systematic
;\
2,2'-({[2-(Tritylsulfanyl)benzyl]azanediyl}bis(ethane-2,1-\
diyl))bis(isoindoline-1,3-dione)
;
_chemical_name_common
;
1,5-Diphthalimido-3-[2-(tritylsulfanyl)benzyl]-3-azapentane
;
_chemical_formula_moiety     'C46 H37 N3 O4 S'
_chemical_formula_sum     'C46 H37 N3 O4 S'
_chemical_formula_iupac     'C46 H37 N3 O4 S'
_chemical_formula_weight     727.85
_chemical_melting_point     ?
_symmetry_cell_setting     triclinic
_symmetry_space_group_name_H-M     'P -1'
_symmetry_space_group_name_Hall     '-P 1'
loop_
    _symmetry_equiv_pos_as_xyz
    'x, y, z'
    '-x, -y, -z'
_cell_length_a     9.8512(11)
_cell_length_b     11.5610(13)
_cell_length_c     16.945(2)
_cell_angle_alpha     88.712(3)
_cell_angle_beta     81.146(3)
_cell_angle_gamma     69.421(2)
_cell_volume     1784.1(4)
_cell_formula_units_Z     2
_cell_measurement_reflns_used     3271
_cell_measurement_theta_min     2.21
_cell_measurement_theta_max     25.60
_cell_measurement_temperature     130(2)
_exptl_crystal_description     prism
_exptl_crystal_colour     yellow
_exptl_crystal_size_max     0.30
_exptl_crystal_size_mid     0.14
_exptl_crystal_size_min     0.08
_exptl_crystal_density_diffrn     1.355
_exptl_crystal_density_meas     ?
_exptl_crystal_density_method     'not measured'
_exptl_crystal_F_000     764
_exptl_absorpt_coefficient_mu     0.143
_exptl_absorpt_correction_type     multi-scan
_exptl_absorpt_process_details     '(SADABS; Sheldrick, 2004)'
_exptl_absorpt_correction_T_min     0.9584
_exptl_absorpt_correction_T_max     0.9887
_exptl_special_details     ?
_diffrn_ambient_temperature     130(2)
_diffrn_radiation_type     MoK\a
_diffrn_radiation_wavelength     0.71073
_diffrn_radiation_source     'sealed tube'
_diffrn_radiation_monochromator     'graphite'
_diffrn_measurement_device_type     'Bruker SMART APEX'
_diffrn_measurement_method     '\f and \w scans'
_diffrn_reflns_number     17107
_diffrn_reflns_av_R_equivalents     0.0291
_diffrn_reflns_av_sigmaI/netI     0.0481
_diffrn_reflns_theta_min     1.22
_diffrn_reflns_theta_max     27.88
_diffrn_reflns_theta_full     27.88
_diffrn_measured_fraction_theta_max     0.996
_diffrn_measured_fraction_theta_full     0.996
_diffrn_reflns_limit_h_min     -12
_diffrn_reflns_limit_h_max     12
_diffrn_reflns_limit_k_min     -15
_diffrn_reflns_limit_k_max     14
_diffrn_reflns_limit_l_min     -22
_diffrn_reflns_limit_l_max     22
_diffrn_standards_number     ?
_diffrn_standards_interval_count     ?
_diffrn_standards_interval_time     ?
_diffrn_standards_decay_%     ?
_refine_special_details
;
Refinement of <i>F</i>^2^ against ALL reflections. The weighted <i>R</i>-factor
<i>wR</i> and goodness of fit <i>S</i> are based on <i>F</i>^2^, conventional
<i>R</i>-factors <i>R</i> are based on <i>F</i>, with <i>F</i> set to zero for
negative <i>F</i>^2^. The threshold expression of <i>F</i>^2^ >
\s(<i>F</i>^2^) is used only for calculating <i>R</i>-factors(gt) <i>etc</i>.
and is not relevant to the choice of reflections for refinement.
<i>R</i>-factors based on <i>F</i>^2^ are statistically about twice as large
as those based on <i>F</i>, and <i>R</i>- factors based on ALL data will be
even larger.
;
_reflns_number_total     8464
_reflns_number_gt     6541
_reflns_threshold_expression     I>2\s(I)
_refine_ls_structure_factor_coef     Fsqd
_refine_ls_matrix_type     full
_refine_ls_R_factor_all     0.0644
_refine_ls_R_factor_gt     0.0464
_refine_ls_wR_factor_gt     0.1023
_refine_ls_wR_factor_ref     0.1129
_refine_ls_goodness_of_fit_ref     1.015
_refine_ls_restrained_S_all     1.015
_refine_ls_number_reflns     8464
_refine_ls_number_parameters     487
_refine_ls_number_restraints     0
_refine_ls_hydrogen_treatment     constr
_refine_ls_weighting_scheme     calc
_refine_ls_weighting_details
         'calc w=1/[\s^2^(Fo^2^)+(0.0500P)^2^+0.3999P] where P=(Fo^2^+2Fc^2^)/3'
_atom_sites_solution_hydrogens     difmap
_atom_sites_solution_primary     direct
_atom_sites_solution_secondary     difmap
_refine_ls_shift/su_max     0.000
_refine_ls_shift/su_mean     0.000
_refine_diff_density_max     0.323
_refine_diff_density_min     -0.260
_refine_ls_extinction_method     none
_refine_ls_extinction_coef     ?
loop_
    _atom_type_symbol
    _atom_type_description
    _atom_type_scat_dispersion_real
    _atom_type_scat_dispersion_imag
    _atom_type_scat_source
    'C' 'C' 0.0033 0.0016
                         'International Tables Vol C Tables 4.2.6.8 and 6.1.1.4'
    'H' 'H' 0.0000 0.0000
                         'International Tables Vol C Tables 4.2.6.8 and 6.1.1.4'
    'N' 'N' 0.0061 0.0033
                         'International Tables Vol C Tables 4.2.6.8 and 6.1.1.4'
    'O' 'O' 0.0106 0.0060
                         'International Tables Vol C Tables 4.2.6.8 and 6.1.1.4'
    'S' 'S' 0.1246 0.1234
                         'International Tables Vol C Tables 4.2.6.8 and 6.1.1.4'
_computing_data_collection     'SMART (Bruker, 2002)'
_computing_cell_refinement     'SAINT (Bruker, 2002)'
_computing_data_reduction     'SAINT (Bruker, 2002)'
_computing_structure_solution     'SHELXTL (Sheldrick, 2008)'
_computing_structure_refinement     'SHELXTL (Sheldrick, 2008)'
_computing_molecular_graphics     'SHELXTL (Sheldrick, 2008)'
_computing_publication_material
                                  'SHELXTL (Sheldrick, 2008) and local programs'
loop_
    _atom_site_type_symbol
    _atom_site_label
    _atom_site_fract_x
    _atom_site_fract_y
    _atom_site_fract_z
    _atom_site_U_iso_or_equiv
    _atom_site_adp_type
    _atom_site_calc_flag
    _atom_site_refinement_flags
    _atom_site_occupancy
    _atom_site_symmetry_multiplicity
    _atom_site_disorder_assembly
    _atom_site_disorder_group
    S S1 0.33001(5) 0.89677(4) 0.31311(2) 0.02056(10) Uani d . 1 1 . .
    O O1 0.65075(14) 0.63074(12) -0.05262(7) 0.0306(3) Uani d . 1 1 . .
    O O2 0.79795(13) 0.33099(11) 0.12875(7) 0.0276(3) Uani d . 1 1 . .
    O O3 0.67682(13) 0.60774(12) 0.34739(7) 0.0307(3) Uani d . 1 1 . .
    O O4 0.26290(15) 0.53493(12) 0.46184(7) 0.0331(3) Uani d . 1 1 . .
    N N1 0.41323(14) 0.61373(12) 0.23802(8) 0.0184(3) Uani d . 1 1 . .
    N N2 0.68997(15) 0.49383(12) 0.05046(8) 0.0199(3) Uani d . 1 1 . .
    N N3 0.48163(16) 0.54309(13) 0.39344(8) 0.0238(3) Uani d . 1 1 . .
    C C1 0.17103(17) 0.85519(14) 0.32807(9) 0.0187(3) Uani d . 1 1 . .
    C C2 0.06309(19) 0.90721(15) 0.39377(10) 0.0241(4) Uani d . 1 1 . .
    H H2A 0.0682 0.9731 0.4242 0.029 Uiso calc R 1 1 . .
    C C3 -0.0517(2) 0.86376(17) 0.41512(11) 0.0292(4) Uani d . 1 1 . .
    H H3A -0.1242 0.8994 0.4602 0.035 Uiso calc R 1 1 . .
    C C4 -0.06024(19) 0.76844(17) 0.37060(11) 0.0278(4) Uani d . 1 1 . .
    H H4A -0.1382 0.7379 0.3852 0.033 Uiso calc R 1 1 . .
    C C5 0.04550(18) 0.71761(15) 0.30459(10) 0.0233(4) Uani d . 1 1 . .
    H H5A 0.0378 0.6531 0.2738 0.028 Uiso calc R 1 1 . .
    C C6 0.16271(17) 0.75848(14) 0.28215(9) 0.0186(3) Uani d . 1 1 . .
    C C7 0.29721(17) 1.03173(14) 0.24520(9) 0.0174(3) Uani d . 1 1 . .
    C C8 0.27856(17) 0.69644(14) 0.21187(9) 0.0195(3) Uani d . 1 1 . .
    H H8A 0.2403 0.6485 0.1792 0.023 Uiso calc R 1 1 . .
    H H8B 0.3010 0.7603 0.1780 0.023 Uiso calc R 1 1 . .
    C C11 0.25935(17) 0.99395(14) 0.16782(9) 0.0176(3) Uani d . 1 1 . .
    C C12 0.36525(19) 0.95550(15) 0.09935(10) 0.0223(3) Uani d . 1 1 . .
    H H12A 0.4597 0.9600 0.0993 0.027 Uiso calc R 1 1 . .
    C C13 0.3345(2) 0.91094(16) 0.03144(10) 0.0263(4) Uani d . 1 1 . .
    H H13A 0.4080 0.8850 -0.0144 0.032 Uiso calc R 1 1 . .
    C C14 0.1980(2) 0.90401(16) 0.02997(10) 0.0262(4) Uani d . 1 1 . .
    H H14A 0.1774 0.8731 -0.0165 0.031 Uiso calc R 1 1 . .
    C C15 0.09091(19) 0.94280(15) 0.09716(10) 0.0233(4) Uani d . 1 1 . .
    H H15A -0.0036 0.9388 0.0964 0.028 Uiso calc R 1 1 . .
    C C16 0.12082(17) 0.98723(14) 0.16515(9) 0.0198(3) Uani d . 1 1 . .
    H H16A 0.0465 1.0135 0.2106 0.024 Uiso calc R 1 1 . .
    C C21 0.18301(17) 1.15014(14) 0.28775(9) 0.0187(3) Uani d . 1 1 . .
    C C22 0.06990(18) 1.23226(15) 0.25225(10) 0.0217(3) Uani d . 1 1 . .
    H H22A 0.0540 1.2114 0.2014 0.026 Uiso calc R 1 1 . .
    C C23 -0.02033(19) 1.34480(16) 0.29038(10) 0.0261(4) Uani d . 1 1 . .
    H H23A -0.0986 1.3985 0.2659 0.031 Uiso calc R 1 1 . .
    C C24 0.0030(2) 1.37875(16) 0.36312(11) 0.0302(4) Uani d . 1 1 . .
    H H24A -0.0576 1.4560 0.3885 0.036 Uiso calc R 1 1 . .
    C C25 0.1161(2) 1.29854(17) 0.39888(11) 0.0325(4) Uani d . 1 1 . .
    H H25A 0.1340 1.3214 0.4487 0.039 Uiso calc R 1 1 . .
    C C26 0.20316(19) 1.18524(16) 0.36228(10) 0.0256(4) Uani d . 1 1 . .
    H H26A 0.2781 1.1302 0.3884 0.031 Uiso calc R 1 1 . .
    C C31 0.44613(17) 1.05130(14) 0.22988(9) 0.0171(3) Uani d . 1 1 . .
    C C32 0.44891(18) 1.16140(15) 0.19578(10) 0.0228(4) Uani d . 1 1 . .
    H H32A 0.3601 1.2219 0.1849 0.027 Uiso calc R 1 1 . .
    C C33 0.57870(18) 1.18405(16) 0.17758(10) 0.0245(4) Uani d . 1 1 . .
    H H33A 0.5783 1.2591 0.1534 0.029 Uiso calc R 1 1 . .
    C C34 0.70925(18) 1.09851(16) 0.19416(10) 0.0229(4) Uani d . 1 1 . .
    H H34A 0.7979 1.1153 0.1830 0.028 Uiso calc R 1 1 . .
    C C35 0.70855(18) 0.98849(16) 0.22717(10) 0.0249(4) Uani d . 1 1 . .
    H H35A 0.7977 0.9287 0.2382 0.030 Uiso calc R 1 1 . .
    C C36 0.57920(18) 0.96410(15) 0.24439(10) 0.0226(4) Uani d . 1 1 . .
    H H36A 0.5810 0.8873 0.2663 0.027 Uiso calc R 1 1 . .
    C C41 0.54448(17) 0.59701(15) 0.18007(9) 0.0209(3) Uani d . 1 1 . .
    H H41A 0.6309 0.5430 0.2029 0.025 Uiso calc R 1 1 . .
    H H41B 0.5557 0.6783 0.1713 0.025 Uiso calc R 1 1 . .
    C C42 0.54416(17) 0.54034(16) 0.09883(9) 0.0210(3) Uani d . 1 1 . .
    H H42A 0.5063 0.4716 0.1080 0.025 Uiso calc R 1 1 . .
    H H42B 0.4768 0.6038 0.0689 0.025 Uiso calc R 1 1 . .
    C C43 0.72895(19) 0.54141(15) -0.02272(9) 0.0212(3) Uani d . 1 1 . .
    C C44 0.88069(19) 0.45774(16) -0.05396(10) 0.0232(4) Uani d . 1 1 . .
    C C45 0.9701(2) 0.45992(19) -0.12490(10) 0.0310(4) Uani d . 1 1 . .
    H H45A 0.9399 0.5229 -0.1621 0.037 Uiso calc R 1 1 . .
    C C46 1.1067(2) 0.3654(2) -0.13927(11) 0.0371(5) Uani d . 1 1 . .
    H H46A 1.1703 0.3630 -0.1879 0.045 Uiso calc R 1 1 . .
    C C47 1.1520(2) 0.27468(19) -0.08416(12) 0.0364(5) Uani d . 1 1 . .
    H H47A 1.2464 0.2122 -0.0956 0.044 Uiso calc R 1 1 . .
    C C48 1.0620(2) 0.27344(17) -0.01253(12) 0.0296(4) Uani d . 1 1 . .
    H H48A 1.0928 0.2117 0.0255 0.036 Uiso calc R 1 1 . .
    C C49 0.92563(18) 0.36634(15) 0.00068(10) 0.0224(4) Uani d . 1 1 . .
    C C50 0.80346(18) 0.38922(15) 0.06896(10) 0.0209(3) Uani d . 1 1 . .
    C C51 0.39970(18) 0.50027(14) 0.27165(10) 0.0212(3) Uani d . 1 1 . .
    H H51A 0.4215 0.4377 0.2281 0.025 Uiso calc R 1 1 . .
    H H51B 0.2975 0.5173 0.2983 0.025 Uiso calc R 1 1 . .
    C C52 0.50462(19) 0.44899(15) 0.33200(10) 0.0254(4) Uani d . 1 1 . .
    H H52A 0.4878 0.3760 0.3571 0.030 Uiso calc R 1 1 . .
    H H52B 0.6073 0.4223 0.3042 0.030 Uiso calc R 1 1 . .
    C C53 0.56558(19) 0.61842(16) 0.39327(10) 0.0243(4) Uani d . 1 1 . .
    C C54 0.49004(18) 0.71032(15) 0.46086(10) 0.0233(4) Uani d . 1 1 . .
    C C55 0.5294(2) 0.80253(16) 0.49059(11) 0.0297(4) Uani d . 1 1 . .
    H H55A 0.6166 0.8162 0.4677 0.036 Uiso calc R 1 1 . .
    C C56 0.4357(2) 0.87450(17) 0.55544(11) 0.0322(4) Uani d . 1 1 . .
    H H56A 0.4599 0.9381 0.5777 0.039 Uiso calc R 1 1 . .
    C C57 0.3078(2) 0.85511(17) 0.58821(11) 0.0307(4) Uani d . 1 1 . .
    H H57A 0.2462 0.9057 0.6324 0.037 Uiso calc R 1 1 . .
    C C58 0.2679(2) 0.76328(16) 0.55773(10) 0.0272(4) Uani d . 1 1 . .
    H H58A 0.1796 0.7507 0.5795 0.033 Uiso calc R 1 1 . .
    C C59 0.36278(19) 0.69097(16) 0.49412(10) 0.0236(4) Uani d . 1 1 . .
    C C60 0.3549(2) 0.58296(16) 0.45108(10) 0.0247(4) Uani d . 1 1 . .
loop_
    _atom_site_aniso_label
    _atom_site_aniso_U_11
    _atom_site_aniso_U_22
    _atom_site_aniso_U_33
    _atom_site_aniso_U_12
    _atom_site_aniso_U_13
    _atom_site_aniso_U_23
    S1 0.0216(2) 0.0195(2) 0.0227(2) -0.00858(16) -0.00733(16) 0.00563(15)
    O1 0.0324(7) 0.0352(7) 0.0264(6) -0.0138(6) -0.0080(5) 0.0081(5)
    O2 0.0271(7) 0.0262(6) 0.0298(7) -0.0109(5) -0.0027(5) 0.0063(5)
    O3 0.0213(6) 0.0357(7) 0.0302(7) -0.0055(6) 0.0001(5) -0.0024(6)
    O4 0.0376(8) 0.0358(8) 0.0289(7) -0.0192(6) 0.0006(6) 0.0007(6)
    N1 0.0164(7) 0.0165(7) 0.0200(7) -0.0045(5) 0.0012(5) -0.0005(5)
    N2 0.0188(7) 0.0216(7) 0.0193(7) -0.0083(6) 0.0001(5) -0.0003(5)
    N3 0.0252(8) 0.0226(7) 0.0201(7) -0.0047(6) -0.0022(6) 0.0007(6)
    C1 0.0198(8) 0.0171(8) 0.0180(8) -0.0050(6) -0.0032(6) 0.0033(6)
    C2 0.0290(9) 0.0193(8) 0.0202(8) -0.0051(7) -0.0005(7) -0.0004(6)
    C3 0.0264(9) 0.0278(9) 0.0250(9) -0.0030(8) 0.0053(7) 0.0013(7)
    C4 0.0194(9) 0.0305(10) 0.0318(10) -0.0090(8) 0.0003(7) 0.0049(8)
    C5 0.0201(8) 0.0225(8) 0.0269(9) -0.0074(7) -0.0027(7) -0.0001(7)
    C6 0.0159(8) 0.0173(8) 0.0199(8) -0.0026(6) -0.0026(6) 0.0022(6)
    C7 0.0169(8) 0.0158(7) 0.0174(7) -0.0039(6) -0.0016(6) 0.0021(6)
    C8 0.0202(8) 0.0178(8) 0.0196(8) -0.0058(7) -0.0019(6) -0.0011(6)
    C11 0.0184(8) 0.0143(7) 0.0191(8) -0.0040(6) -0.0046(6) 0.0016(6)
    C12 0.0214(8) 0.0241(9) 0.0219(8) -0.0092(7) -0.0016(7) 0.0003(7)
    C13 0.0285(9) 0.0297(9) 0.0201(8) -0.0108(8) 0.0000(7) -0.0018(7)
    C14 0.0315(10) 0.0272(9) 0.0217(8) -0.0105(8) -0.0089(7) -0.0006(7)
    C15 0.0211(8) 0.0229(8) 0.0273(9) -0.0076(7) -0.0080(7) 0.0023(7)
    C16 0.0181(8) 0.0186(8) 0.0203(8) -0.0034(7) -0.0032(6) 0.0017(6)
    C21 0.0169(8) 0.0197(8) 0.0193(8) -0.0080(6) 0.0012(6) 0.0006(6)
    C22 0.0206(8) 0.0220(8) 0.0210(8) -0.0066(7) -0.0008(7) 0.0013(6)
    C23 0.0214(9) 0.0226(9) 0.0284(9) -0.0033(7) 0.0022(7) 0.0033(7)
    C24 0.0300(10) 0.0208(9) 0.0325(10) -0.0050(8) 0.0079(8) -0.0052(7)
    C25 0.0383(11) 0.0317(10) 0.0250(9) -0.0104(9) -0.0011(8) -0.0089(8)
    C26 0.0242(9) 0.0257(9) 0.0237(9) -0.0052(7) -0.0033(7) -0.0011(7)
    C31 0.0175(8) 0.0182(8) 0.0158(7) -0.0068(6) -0.0015(6) -0.0027(6)
    C32 0.0180(8) 0.0200(8) 0.0275(9) -0.0038(7) -0.0022(7) 0.0017(7)
    C33 0.0227(9) 0.0200(8) 0.0288(9) -0.0074(7) 0.0018(7) -0.0013(7)
    C34 0.0177(8) 0.0283(9) 0.0234(8) -0.0104(7) 0.0013(7) -0.0050(7)
    C35 0.0165(8) 0.0286(9) 0.0258(9) -0.0033(7) -0.0032(7) 0.0005(7)
    C36 0.0206(8) 0.0211(8) 0.0245(8) -0.0057(7) -0.0030(7) 0.0032(7)
    C41 0.0177(8) 0.0236(8) 0.0206(8) -0.0075(7) 0.0001(6) -0.0011(6)
    C42 0.0154(8) 0.0259(9) 0.0203(8) -0.0065(7) 0.0000(6) -0.0007(7)
    C43 0.0248(9) 0.0264(9) 0.0171(8) -0.0146(7) -0.0028(7) -0.0017(6)
    C44 0.0245(9) 0.0282(9) 0.0214(8) -0.0160(7) 0.0005(7) -0.0076(7)
    C45 0.0319(10) 0.0464(12) 0.0224(9) -0.0257(9) 0.0027(8) -0.0073(8)
    C46 0.0286(10) 0.0611(14) 0.0283(10) -0.0285(10) 0.0095(8) -0.0201(9)
    C47 0.0212(9) 0.0427(12) 0.0449(12) -0.0138(9) 0.0059(8) -0.0231(9)
    C48 0.0233(9) 0.0266(9) 0.0387(10) -0.0095(8) -0.0008(8) -0.0112(8)
    C49 0.0209(8) 0.0234(8) 0.0250(8) -0.0120(7) 0.0012(7) -0.0080(7)
    C50 0.0200(8) 0.0212(8) 0.0235(8) -0.0100(7) -0.0023(7) -0.0032(7)
    C51 0.0238(9) 0.0174(8) 0.0211(8) -0.0070(7) 0.0002(7) -0.0015(6)
    C52 0.0285(9) 0.0176(8) 0.0246(9) -0.0022(7) -0.0020(7) -0.0004(7)
    C53 0.0218(9) 0.0236(9) 0.0239(8) -0.0027(7) -0.0063(7) 0.0045(7)
    C54 0.0213(9) 0.0210(8) 0.0230(8) -0.0009(7) -0.0058(7) 0.0030(7)
    C55 0.0244(9) 0.0279(10) 0.0354(10) -0.0062(8) -0.0073(8) 0.0021(8)
    C56 0.0336(10) 0.0246(9) 0.0359(10) -0.0039(8) -0.0125(8) -0.0031(8)
    C57 0.0311(10) 0.0274(9) 0.0251(9) 0.0008(8) -0.0053(8) -0.0026(7)
    C58 0.0266(9) 0.0283(9) 0.0228(9) -0.0056(8) -0.0032(7) 0.0033(7)
    C59 0.0248(9) 0.0231(8) 0.0204(8) -0.0043(7) -0.0062(7) 0.0045(7)
    C60 0.0277(9) 0.0256(9) 0.0190(8) -0.0071(8) -0.0037(7) 0.0040(7)
_geom_special_details
;
All e.s.d.'s (except the e.s.d. in the dihedral angle between two l.s. planes)
are estimated using the full covariance matrix. The cell e.s.d.'s are taken
into account individually in the estimation of e.s.d.'s in distances, angles
and torsion angles; correlations between e.s.d.'s in cell parameters are only
used when they are defined by crystal symmetry. An approximate (isotropic)
treatment of cell e.s.d.'s is used for estimating e.s.d.'s involving l.s.
planes.
;
loop_
    _geom_bond_atom_site_label_1
    _geom_bond_atom_site_label_2
    _geom_bond_site_symmetry_2
    _geom_bond_distance
    _geom_bond_publ_flag
    S1 C1 . 1.7748(17) ?
    S1 C7 . 1.8820(15) ?
    O1 C43 . 1.206(2) ?
    O2 C50 . 1.2086(19) ?
    O3 C53 . 1.211(2) ?
    O4 C60 . 1.209(2) ?
    N1 C41 . 1.454(2) ?
    N1 C51 . 1.459(2) ?
    N1 C8 . 1.4632(19) ?
    N2 C50 . 1.397(2) ?
    N2 C43 . 1.400(2) ?
    N2 C42 . 1.462(2) ?
    N3 C53 . 1.396(2) ?
    N3 C60 . 1.402(2) ?
    N3 C52 . 1.457(2) ?
    C1 C2 . 1.396(2) ?
    C1 C6 . 1.409(2) ?
    C2 C3 . 1.388(2) ?
    C2 H2A . 0.9500 ?
    C3 C4 . 1.383(3) ?
    C3 H3A . 0.9500 ?
    C4 C5 . 1.386(2) ?
    C4 H4A . 0.9500 ?
    C5 C6 . 1.393(2) ?
    C5 H5A . 0.9500 ?
    C6 C8 . 1.510(2) ?
    C7 C11 . 1.530(2) ?
    C7 C21 . 1.540(2) ?
    C7 C31 . 1.544(2) ?
    C8 H8A . 0.9900 ?
    C8 H8B . 0.9900 ?
    C11 C12 . 1.399(2) ?
    C11 C16 . 1.402(2) ?
    C12 C13 . 1.388(2) ?
    C12 H12A . 0.9500 ?
    C13 C14 . 1.379(2) ?
    C13 H13A . 0.9500 ?
    C14 C15 . 1.390(2) ?
    C14 H14A . 0.9500 ?
    C15 C16 . 1.384(2) ?
    C15 H15A . 0.9500 ?
    C16 H16A . 0.9500 ?
    C21 C22 . 1.393(2) ?
    C21 C26 . 1.399(2) ?
    C22 C23 . 1.396(2) ?
    C22 H22A . 0.9500 ?
    C23 C24 . 1.378(3) ?
    C23 H23A . 0.9500 ?
    C24 C25 . 1.388(3) ?
    C24 H24A . 0.9500 ?
    C25 C26 . 1.385(2) ?
    C25 H25A . 0.9500 ?
    C26 H26A . 0.9500 ?
    C31 C32 . 1.393(2) ?
    C31 C36 . 1.398(2) ?
    C32 C33 . 1.382(2) ?
    C32 H32A . 0.9500 ?
    C33 C34 . 1.384(2) ?
    C33 H33A . 0.9500 ?
    C34 C35 . 1.380(2) ?
    C34 H34A . 0.9500 ?
    C35 C36 . 1.387(2) ?
    C35 H35A . 0.9500 ?
    C36 H36A . 0.9500 ?
    C41 C42 . 1.539(2) ?
    C41 H41A . 0.9900 ?
    C41 H41B . 0.9900 ?
    C42 H42A . 0.9900 ?
    C42 H42B . 0.9900 ?
    C43 C44 . 1.488(2) ?
    C44 C45 . 1.382(2) ?
    C44 C49 . 1.387(2) ?
    C45 C46 . 1.393(3) ?
    C45 H45A . 0.9500 ?
    C46 C47 . 1.388(3) ?
    C46 H46A . 0.9500 ?
    C47 C48 . 1.391(3) ?
    C47 H47A . 0.9500 ?
    C48 C49 . 1.383(2) ?
    C48 H48A . 0.9500 ?
    C49 C50 . 1.489(2) ?
    C51 C52 . 1.527(2) ?
    C51 H51A . 0.9900 ?
    C51 H51B . 0.9900 ?
    C52 H52A . 0.9900 ?
    C52 H52B . 0.9900 ?
    C53 C54 . 1.494(2) ?
    C54 C59 . 1.383(2) ?
    C54 C55 . 1.384(3) ?
    C55 C56 . 1.393(3) ?
    C55 H55A . 0.9500 ?
    C56 C57 . 1.387(3) ?
    C56 H56A . 0.9500 ?
    C57 C58 . 1.389(3) ?
    C57 H57A . 0.9500 ?
    C58 C59 . 1.384(2) ?
    C58 H58A . 0.9500 ?
    C59 C60 . 1.491(2) ?
loop_
    _geom_angle_atom_site_label_1
    _geom_angle_atom_site_label_2
    _geom_angle_atom_site_label_3
    _geom_angle_site_symmetry_1
    _geom_angle_site_symmetry_3
    _geom_angle
    _geom_angle_publ_flag
    C1 S1 C7 . . 108.40(7) ?
    C41 N1 C51 . . 115.26(12) ?
    C41 N1 C8 . . 113.46(12) ?
    C51 N1 C8 . . 113.32(13) ?
    C50 N2 C43 . . 111.89(14) ?
    C50 N2 C42 . . 123.39(13) ?
    C43 N2 C42 . . 124.51(13) ?
    C53 N3 C60 . . 112.16(14) ?
    C53 N3 C52 . . 124.67(14) ?
    C60 N3 C52 . . 122.17(15) ?
    C2 C1 C6 . . 119.76(15) ?
    C2 C1 S1 . . 118.68(13) ?
    C6 C1 S1 . . 120.90(12) ?
    C3 C2 C1 . . 120.76(16) ?
    C3 C2 H2A . . 119.6 ?
    C1 C2 H2A . . 119.6 ?
    C4 C3 C2 . . 119.82(16) ?
    C4 C3 H3A . . 120.1 ?
    C2 C3 H3A . . 120.1 ?
    C3 C4 C5 . . 119.66(17) ?
    C3 C4 H4A . . 120.2 ?
    C5 C4 H4A . . 120.2 ?
    C4 C5 C6 . . 121.82(16) ?
    C4 C5 H5A . . 119.1 ?
    C6 C5 H5A . . 119.1 ?
    C5 C6 C1 . . 118.16(15) ?
    C5 C6 C8 . . 119.79(15) ?
    C1 C6 C8 . . 122.02(14) ?
    C11 C7 C21 . . 114.91(12) ?
    C11 C7 C31 . . 110.98(12) ?
    C21 C7 C31 . . 107.33(13) ?
    C11 C7 S1 . . 107.99(10) ?
    C21 C7 S1 . . 111.25(10) ?
    C31 C7 S1 . . 103.83(10) ?
    N1 C8 C6 . . 111.43(12) ?
    N1 C8 H8A . . 109.3 ?
    C6 C8 H8A . . 109.3 ?
    N1 C8 H8B . . 109.3 ?
    C6 C8 H8B . . 109.3 ?
    H8A C8 H8B . . 108.0 ?
    C12 C11 C16 . . 117.76(15) ?
    C12 C11 C7 . . 121.09(14) ?
    C16 C11 C7 . . 120.95(14) ?
    C13 C12 C11 . . 121.02(16) ?
    C13 C12 H12A . . 119.5 ?
    C11 C12 H12A . . 119.5 ?
    C14 C13 C12 . . 120.51(16) ?
    C14 C13 H13A . . 119.7 ?
    C12 C13 H13A . . 119.7 ?
    C13 C14 C15 . . 119.30(16) ?
    C13 C14 H14A . . 120.3 ?
    C15 C14 H14A . . 120.3 ?
    C16 C15 C14 . . 120.52(16) ?
    C16 C15 H15A . . 119.7 ?
    C14 C15 H15A . . 119.7 ?
    C15 C16 C11 . . 120.87(15) ?
    C15 C16 H16A . . 119.6 ?
    C11 C16 H16A . . 119.6 ?
    C22 C21 C26 . . 117.56(15) ?
    C22 C21 C7 . . 123.54(14) ?
    C26 C21 C7 . . 118.46(14) ?
    C21 C22 C23 . . 120.89(16) ?
    C21 C22 H22A . . 119.6 ?
    C23 C22 H22A . . 119.6 ?
    C24 C23 C22 . . 120.69(16) ?
    C24 C23 H23A . . 119.7 ?
    C22 C23 H23A . . 119.7 ?
    C23 C24 C25 . . 119.11(16) ?
    C23 C24 H24A . . 120.4 ?
    C25 C24 H24A . . 120.4 ?
    C26 C25 C24 . . 120.32(17) ?
    C26 C25 H25A . . 119.8 ?
    C24 C25 H25A . . 119.8 ?
    C25 C26 C21 . . 121.38(16) ?
    C25 C26 H26A . . 119.3 ?
    C21 C26 H26A . . 119.3 ?
    C32 C31 C36 . . 117.78(15) ?
    C32 C31 C7 . . 117.54(13) ?
    C36 C31 C7 . . 124.61(14) ?
    C33 C32 C31 . . 121.08(15) ?
    C33 C32 H32A . . 119.5 ?
    C31 C32 H32A . . 119.5 ?
    C32 C33 C34 . . 120.68(16) ?
    C32 C33 H33A . . 119.7 ?
    C34 C33 H33A . . 119.7 ?
    C35 C34 C33 . . 118.92(16) ?
    C35 C34 H34A . . 120.5 ?
    C33 C34 H34A . . 120.5 ?
    C34 C35 C36 . . 120.78(15) ?
    C34 C35 H35A . . 119.6 ?
    C36 C35 H35A . . 119.6 ?
    C35 C36 C31 . . 120.73(15) ?
    C35 C36 H36A . . 119.6 ?
    C31 C36 H36A . . 119.6 ?
    N1 C41 C42 . . 114.38(13) ?
    N1 C41 H41A . . 108.7 ?
    C42 C41 H41A . . 108.7 ?
    N1 C41 H41B . . 108.7 ?
    C42 C41 H41B . . 108.7 ?
    H41A C41 H41B . . 107.6 ?
    N2 C42 C41 . . 112.76(13) ?
    N2 C42 H42A . . 109.0 ?
    C41 C42 H42A . . 109.0 ?
    N2 C42 H42B . . 109.0 ?
    C41 C42 H42B . . 109.0 ?
    H42A C42 H42B . . 107.8 ?
    O1 C43 N2 . . 125.20(16) ?
    O1 C43 C44 . . 129.16(15) ?
    N2 C43 C44 . . 105.62(14) ?
    C45 C44 C49 . . 121.46(17) ?
    C45 C44 C43 . . 129.94(17) ?
    C49 C44 C43 . . 108.58(14) ?
    C44 C45 C46 . . 116.91(18) ?
    C44 C45 H45A . . 121.5 ?
    C46 C45 H45A . . 121.5 ?
    C47 C46 C45 . . 121.52(18) ?
    C47 C46 H46A . . 119.2 ?
    C45 C46 H46A . . 119.2 ?
    C46 C47 C48 . . 121.34(18) ?
    C46 C47 H47A . . 119.3 ?
    C48 C47 H47A . . 119.3 ?
    C49 C48 C47 . . 116.79(18) ?
    C49 C48 H48A . . 121.6 ?
    C47 C48 H48A . . 121.6 ?
    C48 C49 C44 . . 121.97(16) ?
    C48 C49 C50 . . 130.19(16) ?
    C44 C49 C50 . . 107.83(14) ?
    O2 C50 N2 . . 125.03(15) ?
    O2 C50 C49 . . 128.90(16) ?
    N2 C50 C49 . . 106.07(13) ?
    N1 C51 C52 . . 111.20(14) ?
    N1 C51 H51A . . 109.4 ?
    C52 C51 H51A . . 109.4 ?
    N1 C51 H51B . . 109.4 ?
    C52 C51 H51B . . 109.4 ?
    H51A C51 H51B . . 108.0 ?
    N3 C52 C51 . . 110.21(13) ?
    N3 C52 H52A . . 109.6 ?
    C51 C52 H52A . . 109.6 ?
    N3 C52 H52B . . 109.6 ?
    C51 C52 H52B . . 109.6 ?
    H52A C52 H52B . . 108.1 ?
    O3 C53 N3 . . 125.67(16) ?
    O3 C53 C54 . . 128.85(17) ?
    N3 C53 C54 . . 105.47(14) ?
    C59 C54 C55 . . 121.27(17) ?
    C59 C54 C53 . . 108.43(15) ?
    C55 C54 C53 . . 130.30(17) ?
    C54 C55 C56 . . 117.15(18) ?
    C54 C55 H55A . . 121.4 ?
    C56 C55 H55A . . 121.4 ?
    C57 C56 C55 . . 121.30(18) ?
    C57 C56 H56A . . 119.4 ?
    C55 C56 H56A . . 119.4 ?
    C56 C57 C58 . . 121.40(17) ?
    C56 C57 H57A . . 119.3 ?
    C58 C57 H57A . . 119.3 ?
    C59 C58 C57 . . 116.92(17) ?
    C59 C58 H58A . . 121.5 ?
    C57 C58 H58A . . 121.5 ?
    C54 C59 C58 . . 121.95(17) ?
    C54 C59 C60 . . 108.18(15) ?
    C58 C59 C60 . . 129.85(17) ?
    O4 C60 N3 . . 124.86(16) ?
    O4 C60 C59 . . 129.52(16) ?
    N3 C60 C59 . . 105.61(15) ?
loop_
    _geom_torsion_atom_site_label_1
    _geom_torsion_atom_site_label_2
    _geom_torsion_atom_site_label_3
    _geom_torsion_atom_site_label_4
    _geom_torsion_site_symmetry_1
    _geom_torsion_site_symmetry_2
    _geom_torsion_site_symmetry_3
    _geom_torsion_site_symmetry_4
    _geom_torsion
    _geom_torsion_publ_flag
    C7 S1 C1 C2 . . . . -92.52(13) ?
    C7 S1 C1 C6 . . . . 96.80(13) ?
    C6 C1 C2 C3 . . . . 0.8(2) ?
    S1 C1 C2 C3 . . . . -169.98(13) ?
    C1 C2 C3 C4 . . . . -0.5(2) ?
    C2 C3 C4 C5 . . . . -0.5(3) ?
    C3 C4 C5 C6 . . . . 1.1(3) ?
    C4 C5 C6 C1 . . . . -0.7(2) ?
    C4 C5 C6 C8 . . . . 177.38(14) ?
    C2 C1 C6 C5 . . . . -0.2(2) ?
    S1 C1 C6 C5 . . . . 170.37(12) ?
    C2 C1 C6 C8 . . . . -178.28(14) ?
    S1 C1 C6 C8 . . . . -7.7(2) ?
    C1 S1 C7 C11 . . . . -56.76(12) ?
    C1 S1 C7 C21 . . . . 70.21(13) ?
    C1 S1 C7 C31 . . . . -174.65(10) ?
    C41 N1 C8 C6 . . . . -153.09(13) ?
    C51 N1 C8 C6 . . . . 72.99(17) ?
    C5 C6 C8 N1 . . . . -103.61(16) ?
    C1 C6 C8 N1 . . . . 74.43(18) ?
    C21 C7 C11 C12 . . . . 135.76(15) ?
    C31 C7 C11 C12 . . . . 13.77(19) ?
    S1 C7 C11 C12 . . . . -99.42(15) ?
    C21 C7 C11 C16 . . . . -49.43(19) ?
    C31 C7 C11 C16 . . . . -171.42(13) ?
    S1 C7 C11 C16 . . . . 75.40(15) ?
    C16 C11 C12 C13 . . . . -0.7(2) ?
    C7 C11 C12 C13 . . . . 174.26(15) ?
    C11 C12 C13 C14 . . . . 0.2(3) ?
    C12 C13 C14 C15 . . . . 0.3(3) ?
    C13 C14 C15 C16 . . . . -0.4(2) ?
    C14 C15 C16 C11 . . . . -0.1(2) ?
    C12 C11 C16 C15 . . . . 0.6(2) ?
    C7 C11 C16 C15 . . . . -174.34(14) ?
    C11 C7 C21 C22 . . . . -13.1(2) ?
    C31 C7 C21 C22 . . . . 110.83(17) ?
    S1 C7 C21 C22 . . . . -136.22(14) ?
    C11 C7 C21 C26 . . . . 174.68(14) ?
    C31 C7 C21 C26 . . . . -61.38(18) ?
    S1 C7 C21 C26 . . . . 51.58(18) ?
    C26 C21 C22 C23 . . . . -0.5(2) ?
    C7 C21 C22 C23 . . . . -172.81(15) ?
    C21 C22 C23 C24 . . . . 1.8(3) ?
    C22 C23 C24 C25 . . . . -1.1(3) ?
    C23 C24 C25 C26 . . . . -0.8(3) ?
    C24 C25 C26 C21 . . . . 2.1(3) ?
    C22 C21 C26 C25 . . . . -1.4(3) ?
    C7 C21 C26 C25 . . . . 171.32(16) ?
    C11 C7 C31 C32 . . . . 77.93(17) ?
    C21 C7 C31 C32 . . . . -48.38(18) ?
    S1 C7 C31 C32 . . . . -166.28(12) ?
    C11 C7 C31 C36 . . . . -98.98(17) ?
    C21 C7 C31 C36 . . . . 134.72(15) ?
    S1 C7 C31 C36 . . . . 16.82(18) ?
    C36 C31 C32 C33 . . . . -0.6(2) ?
    C7 C31 C32 C33 . . . . -177.69(15) ?
    C31 C32 C33 C34 . . . . -1.2(3) ?
    C32 C33 C34 C35 . . . . 1.8(3) ?
    C33 C34 C35 C36 . . . . -0.7(3) ?
    C34 C35 C36 C31 . . . . -1.0(3) ?
    C32 C31 C36 C35 . . . . 1.7(2) ?
    C7 C31 C36 C35 . . . . 178.56(15) ?
    C51 N1 C41 C42 . . . . 72.27(17) ?
    C8 N1 C41 C42 . . . . -60.72(18) ?
    C50 N2 C42 C41 . . . . 70.20(19) ?
    C43 N2 C42 C41 . . . . -115.51(17) ?
    N1 C41 C42 N2 . . . . -164.27(13) ?
    C50 N2 C43 O1 . . . . 179.60(16) ?
    C42 N2 C43 O1 . . . . 4.7(3) ?
    C50 N2 C43 C44 . . . . 0.91(18) ?
    C42 N2 C43 C44 . . . . -173.95(14) ?
    O1 C43 C44 C45 . . . . -0.6(3) ?
    N2 C43 C44 C45 . . . . 178.00(17) ?
    O1 C43 C44 C49 . . . . -179.04(17) ?
    N2 C43 C44 C49 . . . . -0.42(18) ?
    C49 C44 C45 C46 . . . . 0.6(3) ?
    C43 C44 C45 C46 . . . . -177.62(17) ?
    C44 C45 C46 C47 . . . . -1.3(3) ?
    C45 C46 C47 C48 . . . . 0.8(3) ?
    C46 C47 C48 C49 . . . . 0.3(3) ?
    C47 C48 C49 C44 . . . . -0.9(3) ?
    C47 C48 C49 C50 . . . . 178.11(17) ?
    C45 C44 C49 C48 . . . . 0.5(3) ?
    C43 C44 C49 C48 . . . . 179.05(15) ?
    C45 C44 C49 C50 . . . . -178.77(15) ?
    C43 C44 C49 C50 . . . . -0.18(18) ?
    C43 N2 C50 O2 . . . . 179.79(16) ?
    C42 N2 C50 O2 . . . . -5.3(3) ?
    C43 N2 C50 C49 . . . . -1.02(18) ?
    C42 N2 C50 C49 . . . . 173.91(14) ?
    C48 C49 C50 O2 . . . . 0.7(3) ?
    C44 C49 C50 O2 . . . . 179.87(17) ?
    C48 C49 C50 N2 . . . . -178.43(17) ?
    C44 C49 C50 N2 . . . . 0.72(17) ?
    C41 N1 C51 C52 . . . . 74.33(17) ?
    C8 N1 C51 C52 . . . . -152.62(13) ?
    C53 N3 C52 C51 . . . . -97.34(18) ?
    C60 N3 C52 C51 . . . . 70.26(19) ?
    N1 C51 C52 N3 . . . . 54.76(18) ?
    C60 N3 C53 O3 . . . . -176.78(15) ?
    C52 N3 C53 O3 . . . . -8.1(2) ?
    C60 N3 C53 C54 . . . . 3.93(17) ?
    C52 N3 C53 C54 . . . . 172.61(13) ?
    O3 C53 C54 C59 . . . . 177.07(16) ?
    N3 C53 C54 C59 . . . . -3.68(17) ?
    O3 C53 C54 C55 . . . . -3.0(3) ?
    N3 C53 C54 C55 . . . . 176.26(16) ?
    C59 C54 C55 C56 . . . . 0.2(2) ?
    C53 C54 C55 C56 . . . . -179.73(15) ?
    C54 C55 C56 C57 . . . . -0.6(3) ?
    C55 C56 C57 C58 . . . . 0.0(3) ?
    C56 C57 C58 C59 . . . . 1.0(2) ?
    C55 C54 C59 C58 . . . . 0.8(2) ?
    C53 C54 C59 C58 . . . . -179.23(14) ?
    C55 C54 C59 C60 . . . . -177.83(15) ?
    C53 C54 C59 C60 . . . . 2.11(17) ?
    C57 C58 C59 C54 . . . . -1.4(2) ?
    C57 C58 C59 C60 . . . . 176.94(16) ?
    C53 N3 C60 O4 . . . . 178.27(15) ?
    C52 N3 C60 O4 . . . . 9.3(2) ?
    C53 N3 C60 C59 . . . . -2.70(17) ?
    C52 N3 C60 C59 . . . . -171.71(13) ?
    C54 C59 C60 O4 . . . . 179.19(17) ?
    C58 C59 C60 O4 . . . . 0.7(3) ?
    C54 C59 C60 N3 . . . . 0.22(17) ?
    C58 C59 C60 N3 . . . . -178.30(16) ?
loop_
    _geom_hbond_atom_site_label_D
    _geom_hbond_atom_site_label_H
    _geom_hbond_atom_site_label_A
    _geom_hbond_site_symmetry_A
    _geom_hbond_distance_DH
    _geom_hbond_distance_HA
    _geom_hbond_distance_DA
    _geom_hbond_angle_DHA
    C33 H33A O2 1_565 0.95 2.55 3.194(2) 125.0
    C42 H42A O1 2_665 0.99 2.54 3.378(2) 142.3
