# Supplementary material for: Crystal structure of 2,2′-({[2-(trityl­sulfan­yl)benz­yl]azane­diyl}bis­(ethane-2,1-di­yl))bis­(isoindoline-1,3-dione)
Source: Acta Crystallogr Sect E Struct Rep Online. 2014 Aug 1;70(Pt 9):o895–6. doi: 10.1107/S1600536814015554 (PMC4186125; doi:10.1107/S1600536814015554)
Supplement: Supplementary file 2 [file e-70-0o895-Isup2.hkl]

# 
# h,k,l, Fc-squared, Fo-squared, sigma(Fo-squared) and status flag 
# 
data_I
_shelx_title ' C46 H37 N3 O4 S in P-1' 
_shelx_refln_list_code          4 
_shelx_F_calc_maximum      210.72 
_exptl_crystal_F_000       764.00 
_reflns_d_resolution_high  0.7600 
 
loop_ 
 _symmetry_equiv_pos_as_xyz 
 'x, y, z' 
 '-x, -y, -z' 
 
_cell_length_a     9.8512 
_cell_length_b    11.5610 
_cell_length_c    16.9449 
_cell_angle_alpha  88.712 
_cell_angle_beta   81.146 
_cell_angle_gamma  69.421 
 
_shelx_F_squared_multiplier     1.000 
 
loop_ 
 _refln_index_h 
 _refln_index_k 
 _refln_index_l 
 _refln_F_squared_calc 
 _refln_F_squared_meas 
 _refln_F_squared_sigma 
 _refln_observed_status 
   1   0   0     2275.28     2379.73     18.93 o 
   2   0   0      172.91      161.96      4.56 o 
   3   0   0      777.85      754.42     11.44 o 
   4   0   0       29.84       28.39      5.24 o 
   5   0   0     1255.40     1383.16     29.95 o 
   6   0   0      139.32      157.07      8.07 o 
   7   0   0        3.55        2.44      3.93 o 
   8   0   0     1290.91     1245.69     23.50 o 
   9   0   0        3.19        0.22      4.10 o 
  10   0   0       10.65       12.13      5.60 o 
  11   0   0       21.39       32.70     12.90 o 
 -11   1   0        3.33       12.09      8.91 o 
 -10   1   0       37.17       35.79     11.02 o 
  -9   1   0       38.62       40.74      7.44 o 
  -8   1   0      997.44      960.64     32.33 o 
  -7   1   0        2.02        5.32      3.09 o 
  -6   1   0      188.62      194.38     13.25 o 
  -5   1   0       25.87       35.55      4.33 o 
  -4   1   0      600.16      559.32     11.70 o 
  -3   1   0     2256.72     2294.03     24.05 o 
  -2   1   0      161.89      157.67      4.83 o 
  -1   1   0     1294.14     1364.94     15.69 o 
   0   1   0      510.38      517.68      7.39 o 
   1   1   0     4981.04     5163.15     64.23 o 
   2   1   0     9318.97     9560.27     68.39 o 
   3   1   0     1129.68     1165.00     13.78 o 
   4   1   0      282.74      288.77      8.38 o 
   5   1   0      208.58      204.88      7.02 o 
   6   1   0       64.89       70.36      5.39 o 
   7   1   0       44.99       40.04      4.94 o 
   8   1   0      170.25      152.51     11.72 o 
   9   1   0        0.47        5.40      6.58 o 
  10   1   0        1.82        3.48      4.16 o 
  11   1   0        6.25       16.44      8.69 o 
  12   1   0       37.44       63.65     15.63 o 
 -11   2   0      160.28      203.66     26.69 o 
 -10   2   0       10.86       12.32      7.66 o 
  -9   2   0      301.26      283.37     14.23 o 
  -8   2   0      320.26      307.82     13.88 o 
  -7   2   0       21.88       19.83      4.03 o 
  -6   2   0      503.04      549.92     14.41 o 
  -5   2   0      146.87      123.56      7.41 o 
  -4   2   0      557.86      527.84     11.82 o 
  -3   2   0      834.95      919.30     16.32 o 
  -2   2   0      883.51      873.09     15.65 o 
  -1   2   0    13080.78    13588.23    120.23 o 
   0   2   0     2934.68     2948.91     30.79 o 
   1   2   0     1874.59     1859.14     28.08 o 
   2   2   0     5041.97     5322.59     65.42 o 
   3   2   0     2092.22     2163.58     39.73 o 
   4   2   0     2357.34     2469.96     32.88 o 
   5   2   0     5428.34     5846.29     49.45 o 
   6   2   0     1302.07     1362.99     34.96 o 
   7   2   0      819.90      829.24     25.26 o 
   8   2   0       35.74       24.26      5.51 o 
   9   2   0      103.06      103.73     11.08 o 
  10   2   0      563.28      502.88     59.28 o 
  11   2   0      196.06      185.07     23.83 o 
  12   2   0       14.99       37.04     12.27 o 
 -10   3   0        1.66       -5.96      5.96 o 
  -9   3   0      114.78      123.85     18.23 o 
  -8   3   0      794.45      834.74     21.30 o 
  -7   3   0       13.57       12.42      6.35 o 
  -6   3   0      521.33      505.66     14.39 o 
  -5   3   0      177.41      179.52      8.92 o 
  -4   3   0     1792.10     1940.45     25.42 o 
  -3   3   0       25.35       20.70      3.12 o 
  -2   3   0      761.86      843.80     12.75 o 
  -1   3   0      159.40      163.42      6.47 o 
   0   3   0       19.45       20.26      3.13 o 
   1   3   0     9642.13     9845.34     69.81 o 
   2   3   0     1782.47     1809.49     17.64 o 
   3   3   0     2572.38     2794.52     47.48 o 
   4   3   0      328.72      297.44     14.78 o 
   5   3   0      125.67      162.85     14.06 o 
   6   3   0      218.49      224.60      7.49 o 
   7   3   0        7.78        7.70      4.81 o 
   8   3   0        0.37        4.30      5.20 o 
   9   3   0        0.52       -3.45      5.51 o 
  10   3   0       36.59       37.22     11.02 o 
  11   3   0        6.50       18.99      8.60 o 
  12   3   0      151.83      140.95     22.71 o 
  -9   4   0      658.00      640.39     36.32 o 
  -8   4   0     1373.05     1407.07     28.48 o 
  -7   4   0       37.82       39.79      5.83 o 
  -6   4   0     1252.47     1261.97     26.27 o 
  -5   4   0      807.13      813.63     17.50 o 
  -4   4   0        5.69        2.33      3.50 o 
  -3   4   0      219.93      185.11      7.29 o 
  -2   4   0       63.83       58.49      4.91 o 
  -1   4   0      156.12      171.53      4.44 o 
   0   4   0      706.79      677.69     35.14 o 
   1   4   0     2890.22     2910.90     28.61 o 
   2   4   0       47.95       57.45      7.53 o 
   3   4   0      632.84      619.44      9.65 o 
   4   4   0     1801.76     2011.88     42.24 o 
   5   4   0      632.96      761.77     26.56 o 
   6   4   0      130.42      112.15     13.53 o 
   7   4   0     1516.08     1478.58     44.70 o 
   8   4   0       30.71       29.96      9.05 o 
   9   4   0     1348.98     1332.74     49.04 o 
  10   4   0      201.51      202.04     23.87 o 
  11   4   0        7.72        3.94      6.32 o 
  12   4   0       58.19       56.17     14.96 o 
  -9   5   0       79.11       68.30     16.30 o 
  -8   5   0      112.81      123.34     21.27 o 
  -7   5   0      213.99      234.06     18.77 o 
  -6   5   0      243.46      239.51     11.49 o 
  -5   5   0      619.62      605.46     15.45 o 
  -4   5   0       11.95       22.67      5.98 o 
  -3   5   0      220.01      239.79     16.60 o 
  -2   5   0      133.28      129.55      5.78 o 
  -1   5   0      270.56      310.04     11.99 o 
   0   5   0      249.45      222.14     15.81 o 
   1   5   0       24.82       28.83      2.46 o 
   2   5   0      799.82      843.07     12.57 o 
   3   5   0      447.80      416.73      8.83 o 
   4   5   0      163.17      161.92      8.74 o 
   5   5   0        0.43       -0.31      3.40 o 
   6   5   0      580.80      565.78     25.13 o 
   7   5   0        1.70        3.94      4.84 o 
   8   5   0       51.91       48.86     11.15 o 
   9   5   0      718.81      604.92     33.10 o 
  10   5   0        0.10       -4.30      5.96 o 
  11   5   0      361.84      306.13     30.59 o 
  12   5   0       44.70       34.98     12.09 o 
  -9   6   0        3.98       -3.63     10.79 o 
  -8   6   0        0.03       -4.03      9.11 o 
  -7   6   0     1102.25     1108.71     39.75 o 
  -6   6   0      380.43      365.48     19.07 o 
  -5   6   0      147.20      155.65     13.53 o 
  -4   6   0      494.91      469.14     18.70 o 
  -3   6   0      201.95      191.44      7.59 o 
  -2   6   0     1767.23     1821.21     21.52 o 
  -1   6   0     1265.30     1229.97     26.30 o 
   0   6   0       21.06       12.41      3.93 o 
   1   6   0     1783.89     2037.97     32.47 o 
   2   6   0      939.99      940.49     14.12 o 
   3   6   0      111.68      115.91      5.68 o 
   4   6   0       76.72       71.44      4.64 o 
   5   6   0      175.31      149.92      5.22 o 
   6   6   0       15.73       18.86      7.12 o 
   7   6   0      139.17      133.87     16.03 o 
   8   6   0      498.30      485.96     27.59 o 
   9   6   0       26.14       39.59     12.09 o 
  10   6   0       19.31       10.57      8.60 o 
  11   6   0        0.85        1.21      6.85 o 
  12   6   0      102.01      104.58     21.19 o 
  -8   7   0       29.98       44.52     14.24 o 
  -7   7   0      254.85      300.59     21.08 o 
  -6   7   0        1.07        7.24      5.58 o 
  -5   7   0      138.97      156.63     21.68 o 
  -4   7   0        0.81       -2.37      4.34 o 
  -3   7   0      632.72      595.90     36.14 o 
  -2   7   0      337.05      303.40     20.83 o 
  -1   7   0      130.86      141.04     17.29 o 
   0   7   0        0.17       -0.69      8.80 o 
   1   7   0      406.06      446.47     15.81 o 
   2   7   0      304.32      290.36      7.85 o 
   3   7   0      125.05      127.69      7.53 o 
   4   7   0      552.97      580.10     13.30 o 
   5   7   0       11.34       15.79      2.81 o 
   6   7   0      283.30      236.39     13.88 o 
   7   7   0       31.56       28.71      6.08 o 
   8   7   0       83.24       94.82     15.00 o 
   9   7   0       15.50       15.00      9.05 o 
  10   7   0      159.78      130.74     19.75 o 
  11   7   0       25.85       63.24     15.05 o 
  12   7   0       58.00       72.65     17.02 o 
  -7   8   0      571.68      515.33     25.86 o 
  -6   8   0       44.96       29.99     24.16 o 
  -5   8   0        1.55       -1.74     15.25 o 
  -4   8   0        0.64        1.04      8.42 o 
  -3   8   0      217.90      217.72     16.37 o 
  -2   8   0      299.33      304.05     17.31 o 
  -1   8   0     1647.08     1655.12     35.30 o 
   0   8   0      657.57      624.57     20.06 o 
   1   8   0      325.41      274.61     12.85 o 
   2   8   0       81.34       99.75      5.13 o 
   3   8   0     1139.98     1082.04     29.87 o 
   4   8   0      483.67      482.70     13.74 o 
   5   8   0       28.48       29.07      3.91 o 
   6   8   0      225.28      222.79     14.12 o 
   7   8   0      262.22      272.15     41.05 o 
   8   8   0      328.86      306.25     18.83 o 
   9   8   0       29.60       23.84      7.93 o 
  10   8   0      233.89      179.74     22.71 o 
  11   8   0       48.83       17.92     11.29 o 
  12   8   0      168.23      194.52     26.78 o 
  -6   9   0      121.40      133.70     15.04 o 
  -5   9   0      169.78      177.43     17.20 o 
  -4   9   0      475.12      494.52     22.79 o 
  -3   9   0       87.81       93.54     11.64 o 
  -2   9   0     1017.20     1010.53     29.75 o 
  -1   9   0      300.45      302.53     24.28 o 
   0   9   0        0.62        2.98      4.64 o 
   1   9   0        2.23        1.74      3.16 o 
   2   9   0       12.86        9.76      4.33 o 
   3   9   0        3.41        4.32      7.37 o 
   4   9   0        1.53        3.78      2.96 o 
   5   9   0      265.11      254.54     13.06 o 
   6   9   0        0.09        1.49      9.27 o 
   7   9   0      245.75      255.41     16.03 o 
   8   9   0      208.87      191.79     15.21 o 
   9   9   0       87.56      105.34     12.15 o 
  10   9   0       24.41       17.42      6.92 o 
  11   9   0       20.96       27.02      8.35 o 
  12   9   0       12.46        3.74      7.09 o 
  -6  10   0       20.12       33.98      9.19 o 
  -5  10   0       28.24       25.01     10.97 o 
  -4  10   0       17.76       11.78      8.38 o 
  -3  10   0      485.09      482.69     22.42 o 
  -2  10   0      101.50       94.39     11.93 o 
  -1  10   0      437.45      470.38     31.17 o 
   0  10   0       89.20       79.93     16.28 o 
   1  10   0       54.85       40.25      9.85 o 
   2  10   0      533.34      488.52     30.17 o 
   3  10   0      276.21      225.68     15.81 o 
   4  10   0      516.22      506.14     18.13 o 
   5  10   0      696.57      659.83     34.40 o 
   6  10   0       33.82       34.29      7.00 o 
   7  10   0        0.22        2.02      4.37 o 
   8  10   0      339.89      348.73     21.45 o 
   9  10   0      571.11      550.55     34.58 o 
  10  10   0       59.24       60.28     10.18 o 
  11  10   0      278.74      280.63     21.16 o 
  -5  11   0       85.92       94.56     18.43 o 
  -4  11   0       62.49       51.71     10.26 o 
  -3  11   0        4.79       -7.25      9.79 o 
  -2  11   0       68.86       67.80     10.76 o 
  -1  11   0        1.80       -0.22     22.73 o 
   0  11   0      150.86      130.75     27.81 o 
   1  11   0       70.72       66.06      9.61 o 
   2  11   0        7.90       14.31      5.02 o 
   3  11   0        3.47        5.72      7.14 o 
   4  11   0      202.50      193.31     13.66 o 
   5  11   0      192.24      204.01     24.01 o 
   6  11   0       69.78       59.35     13.97 o 
   7  11   0        1.61       -2.28      7.61 o 
   8  11   0       54.32       98.98     15.54 o 
   9  11   0       14.01       31.45      8.89 o 
  10  11   0        1.36        4.96      6.64 o 
  11  11   0      120.63      127.18     15.64 o 
  -3  12   0       41.04       41.48      9.81 o 
  -2  12   0      171.81      154.17     16.29 o 
  -1  12   0       43.19       36.74      8.64 o 
   0  12   0      202.06      212.07     17.72 o 
   1  12   0       57.33       44.14      8.68 o 
   2  12   0      499.18      457.71     20.65 o 
   3  12   0      236.10      240.53     16.83 o 
   4  12   0       32.04       46.44      8.05 o 
   5  12   0      167.72      142.21     21.41 o 
   6  12   0       34.66       41.43     12.45 o 
   7  12   0      125.82      119.00     19.66 o 
   8  12   0      343.27      292.83     30.81 o 
   9  12   0        0.23        8.51      8.51 o 
  10  12   0      179.68      236.44     28.93 o 
  -2  13   0        0.08       -0.18      8.35 o 
  -1  13   0       43.68       20.45      9.29 o 
   0  13   0      163.75      142.73     15.81 o 
   1  13   0      381.59      350.88     33.64 o 
   2  13   0       33.91       18.91      9.76 o 
   3  13   0      174.63      182.11     15.76 o 
   4  13   0      179.75      197.92     25.93 o 
   5  13   0      278.24      341.79     34.62 o 
   6  13   0        2.73       -1.39      7.48 o 
   7  13   0       85.91       75.29     16.84 o 
   8  13   0        6.77       -8.24      8.24 o 
   9  13   0       74.03       81.29     19.21 o 
  10  13   0       41.00       33.77     15.00 o 
   0  14   0      147.35      158.22     19.17 o 
   1  14   0      321.63      328.28     23.23 o 
   2  14   0       47.57       41.24      8.88 o 
   3  14   0       32.93       31.64      8.00 o 
   4  14   0        1.33       13.21     10.79 o 
   5  14   0        3.40        0.13      8.24 o 
   6  14   0       61.17       74.84     17.74 o 
   7  14   0        1.71       -9.00      9.00 o 
   8  14   0       41.22       26.47     13.48 o 
   3  15   0      314.60      333.59     36.32 o 
   4  15   0      188.75      185.92     28.13 o 
   5  15   0       98.52      106.64     22.39 o 
   6  15   0       41.39       19.44     13.17 o 
  -6 -15   1       10.45       20.29     13.12 o 
  -5 -15   1       15.04       22.89     12.85 o 
  -4 -15   1       71.65       64.54     16.89 o 
  -3 -15   1       15.38       21.23     12.18 o 
  -8 -14   1      108.29      127.78     23.07 o 
  -7 -14   1      161.85      166.79     26.25 o 
  -6 -14   1       13.43       18.99     12.27 o 
  -5 -14   1        0.54       24.19     14.11 o 
  -4 -14   1      221.48      213.06     27.28 o 
  -3 -14   1      162.60      136.05     14.48 o 
  -2 -14   1      103.93      113.74     13.70 o 
  -1 -14   1        1.78        2.24      8.53 o 
   0 -14   1       42.53       28.12      9.53 o 
  -9 -13   1        2.66       18.36     10.79 o 
  -8 -13   1      176.32      151.97     24.54 o 
  -7 -13   1        0.21        3.09      7.43 o 
  -6 -13   1       92.82       92.58     18.99 o 
  -5 -13   1      103.74      135.80     22.08 o 
  -4 -13   1      185.30      156.90     23.74 o 
  -3 -13   1       88.39       74.91     10.80 o 
  -2 -13   1       55.93       85.33     11.22 o 
  -1 -13   1      110.96       62.70     14.91 o 
   0 -13   1       89.12      105.81     13.63 o 
   1 -13   1        0.34        0.05      6.95 o 
   2 -13   1       42.39       52.61     13.41 o 
 -10 -12   1       24.53       41.34     14.74 o 
  -9 -12   1       29.96       57.02     15.23 o 
  -8 -12   1        0.02        3.14      8.20 o 
  -7 -12   1        3.01        9.58      7.48 o 
  -6 -12   1       26.57       25.57     11.20 o 
  -5 -12   1       17.48       13.97      8.78 o 
  -4 -12   1        2.94       -6.72      6.72 o 
  -3 -12   1      193.02      213.95     22.33 o 
  -2 -12   1       24.30       24.55      6.95 o 
  -1 -12   1      157.70      138.64     14.26 o 
   0 -12   1        2.55       -2.46      4.62 o 
   1 -12   1       66.16       78.00     21.27 o 
   2 -12   1       89.29      125.58     26.87 o 
   3 -12   1       88.76      110.05     14.61 o 
 -11 -11   1       87.59       94.97     13.53 o 
 -10 -11   1       81.90       94.46     21.45 o 
  -9 -11   1       36.80       55.62      9.92 o 
  -8 -11   1        0.01       -4.70      4.70 o 
  -7 -11   1      117.78      145.52     21.81 o 
  -6 -11   1       16.01       21.01      9.50 o 
  -5 -11   1       18.15       15.68      9.09 o 
  -4 -11   1       48.96       50.39      7.65 o 
  -3 -11   1       22.92       22.54      6.08 o 
  -2 -11   1       16.70        8.44      5.08 o 
  -1 -11   1      632.22      602.37     23.14 o 
   0 -11   1      101.89       97.12     11.52 o 
   1 -11   1      161.55      144.43     18.09 o 
   2 -11   1       62.24       53.88     15.54 o 
   3 -11   1        6.87        4.83      5.46 o 
   4 -11   1      163.38      209.14     19.52 o 
   5 -11   1        0.05       -5.42      7.28 o 
 -11 -10   1       85.41       77.94     12.14 o 
 -10 -10   1      207.52      232.28     27.10 o 
  -9 -10   1        9.51       14.72      6.98 o 
  -8 -10   1       52.92       64.57      9.91 o 
  -7 -10   1       20.19       14.85      5.72 o 
  -6 -10   1       52.51       50.26      8.32 o 
  -5 -10   1       14.65       24.28      9.18 o 
  -4 -10   1     1306.49     1292.69     29.50 o 
  -3 -10   1       50.41       49.40      7.61 o 
  -2 -10   1       52.82       58.36      8.11 o 
  -1 -10   1       52.21       56.71     13.88 o 
   0 -10   1       45.52       49.53      9.70 o 
   1 -10   1       10.59       24.03      8.71 o 
   2 -10   1       70.65       81.95     11.54 o 
   3 -10   1       15.35       21.73      6.78 o 
   4 -10   1       15.87       12.15      9.58 o 
   5 -10   1       16.44        5.93     14.89 o 
   6 -10   1       74.96       95.77     24.14 o 
 -12  -9   1      178.49      220.15     19.72 o 
 -11  -9   1      114.48      116.70     23.65 o 
 -10  -9   1      293.52      295.51     35.25 o 
  -9  -9   1      127.82      113.51     12.68 o 
  -8  -9   1      110.92      116.49     12.25 o 
  -7  -9   1       43.93       40.16      7.33 o 
  -6  -9   1      299.57      328.30     21.95 o 
  -5  -9   1      409.77      411.55     12.23 o 
  -4  -9   1     2019.00     2009.53     39.25 o 
  -3  -9   1      380.28      365.62     14.87 o 
  -2  -9   1       37.49       32.26      6.10 o 
  -1  -9   1       65.85       78.65     13.59 o 
   0  -9   1       84.28       81.59     10.06 o 
   1  -9   1       21.22       18.54      5.62 o 
   2  -9   1       61.88       56.17      9.12 o 
   3  -9   1       11.30        8.94      5.24 o 
   4  -9   1       82.31       84.00     25.57 o 
   5  -9   1      146.50      157.08     17.96 o 
   6  -9   1        2.63       16.95      6.93 o 
   7  -9   1        5.27       13.30      9.83 o 
 -12  -8   1        0.91        2.26      6.45 o 
 -11  -8   1      145.45      166.65     17.58 o 
 -10  -8   1        4.80       10.17      5.63 o 
  -9  -8   1      161.11      148.52     18.57 o 
  -8  -8   1       18.94        9.39      4.56 o 
  -7  -8   1     1187.01     1120.83     29.24 o 
  -6  -8   1      554.83      548.97     19.26 o 
  -5  -8   1      474.46      458.83     11.69 o 
  -4  -8   1      229.31      236.85      8.87 o 
  -3  -8   1       67.56       85.44     10.88 o 
  -2  -8   1      545.36      560.10     11.47 o 
  -1  -8   1       19.61       20.72      4.99 o 
   0  -8   1        0.43        1.06      3.29 o 
   1  -8   1      185.60      183.06     17.67 o 
   2  -8   1        0.38        0.84      4.12 o 
   3  -8   1        7.07        4.32      5.80 o 
   4  -8   1        0.33        0.54      4.24 o 
   5  -8   1       26.49       23.03      8.44 o 
   6  -8   1      107.21      130.35     14.53 o 
   7  -8   1       26.17       42.39      9.02 o 
 -12  -7   1      222.40      226.10     28.75 o 
 -11  -7   1       21.38       24.68     10.88 o 
 -10  -7   1       10.36        2.46      7.17 o 
  -9  -7   1      289.39      265.24     25.80 o 
  -8  -7   1      372.50      350.41     36.19 o 
  -7  -7   1      161.71      144.14     12.12 o 
  -6  -7   1       24.98       32.50      6.35 o 
  -5  -7   1        0.98        0.30      1.99 o 
  -4  -7   1       16.11       26.23      3.63 o 
  -3  -7   1       30.92       35.95      3.88 o 
  -2  -7   1      838.55      965.52     17.07 o 
  -1  -7   1       18.88       23.39      5.62 o 
   0  -7   1       27.75       22.69      5.04 o 
   1  -7   1      225.11      228.25     13.69 o 
   2  -7   1      403.02      355.88     15.85 o 
   3  -7   1       15.30       17.92      5.62 o 
   4  -7   1        0.09        0.97      4.66 o 
   5  -7   1      130.68      118.04     12.71 o 
   6  -7   1        9.06        9.14     14.29 o 
   7  -7   1       97.02      111.27     14.11 o 
   8  -7   1      175.50      174.80     17.48 o 
 -12  -6   1        0.88       -0.85      9.45 o 
 -11  -6   1       48.59       61.90     15.99 o 
 -10  -6   1     1304.16     1239.09     50.70 o 
  -9  -6   1       79.86       77.66     14.56 o 
  -8  -6   1       37.86       19.62      9.00 o 
  -7  -6   1       14.17       11.51      6.54 o 
  -6  -6   1        0.05        1.80      3.59 o 
  -5  -6   1      348.72      333.25      8.00 o 
  -4  -6   1       46.96       38.14      3.68 o 
  -3  -6   1     1038.00     1004.91     15.54 o 
  -2  -6   1      190.14      186.09      6.29 o 
  -1  -6   1     1282.44     1332.97     16.48 o 
   0  -6   1      563.23      545.27     16.20 o 
   1  -6   1      238.55      221.02     11.63 o 
   2  -6   1       31.46       28.76      2.99 o 
   3  -6   1      451.54      462.36     11.30 o 
   4  -6   1      928.79      936.00     31.76 o 
   5  -6   1      738.90      663.20     23.18 o 
   6  -6   1      400.10      341.23     19.65 o 
   7  -6   1        8.44        7.88      5.72 o 
   8  -6   1        0.36        2.39      5.37 o 
   9  -6   1        4.10       26.34     12.90 o 
 -12  -5   1      119.78      124.33     21.36 o 
 -11  -5   1       38.82       34.76     12.72 o 
 -10  -5   1       12.08       -4.39      6.85 o 
  -9  -5   1        0.39       -5.11      6.00 o 
  -8  -5   1       95.07      121.87     17.11 o 
  -7  -5   1      615.77      596.50     28.75 o 
  -6  -5   1      238.08      298.52     19.35 o 
  -5  -5   1     3321.23     3805.50     70.59 o 
  -4  -5   1      519.34      516.34      9.65 o 
  -3  -5   1       37.95       34.78      3.32 o 
  -2  -5   1      579.09      571.89     10.47 o 
  -1  -5   1     2184.22     2225.92     32.28 o 
   0  -5   1     1193.76     1207.22     30.84 o 
   1  -5   1      177.71      153.79      4.56 o 
   2  -5   1       26.39       16.83      2.57 o 
   3  -5   1        1.10       -1.39      1.94 o 
   4  -5   1        2.73        2.07      2.66 o 
   5  -5   1        0.06        0.15      2.54 o 
   6  -5   1      185.16      208.43     16.67 o 
   7  -5   1       61.33       77.27     10.79 o 
   8  -5   1       24.80       30.14      7.54 o 
   9  -5   1       34.04       51.70      9.65 o 
 -12  -4   1        3.92       11.73      9.36 o 
 -11  -4   1       75.21       80.44     16.71 o 
 -10  -4   1      344.56      324.54     29.52 o 
  -9  -4   1      230.97      159.45     20.74 o 
  -8  -4   1        4.77       -0.45      6.63 o 
  -7  -4   1       51.30       57.11     11.91 o 
  -6  -4   1       35.96       47.70      9.67 o 
  -5  -4   1      420.90      396.70     19.48 o 
  -4  -4   1       66.60       70.25      3.64 o 
  -3  -4   1      106.14       93.99      4.17 o 
  -2  -4   1     1026.03     1038.32     13.52 o 
  -1  -4   1     2285.58     2419.84     23.15 o 
   0  -4   1       33.34       31.94      2.27 o 
   1  -4   1      688.22      725.17     10.51 o 
   2  -4   1       23.94       21.69      2.85 o 
   3  -4   1      737.83      868.50     15.29 o 
   4  -4   1        0.05        0.84      2.34 o 
   5  -4   1      335.55      288.98     19.35 o 
   6  -4   1      378.70      360.66     12.50 o 
   7  -4   1     1226.62     1243.14     25.15 o 
   8  -4   1       47.65       70.22      7.78 o 
   9  -4   1        6.55        4.68      5.81 o 
 -12  -3   1       81.42       49.54     15.86 o 
 -11  -3   1       91.81       86.94     16.84 o 
 -10  -3   1        0.23        3.81      5.55 o 
  -9  -3   1      746.59      742.56     36.14 o 
  -8  -3   1      197.43      154.88     18.63 o 
  -7  -3   1      609.95      574.11     14.25 o 
  -6  -3   1        3.18       -0.49      2.53 o 
  -5  -3   1       74.50       64.59      9.76 o 
  -4  -3   1     4180.12     4732.02     46.69 o 
  -3  -3   1     1243.73     1288.34     16.54 o 
  -2  -3   1       86.95       86.28      3.58 o 
  -1  -3   1     1006.37      998.91     11.87 o 
   0  -3   1       14.29       15.28      1.77 o 
   1  -3   1     1119.04     1093.51     14.97 o 
   2  -3   1     1512.68     1549.93     18.52 o 
   3  -3   1     1004.42     1006.06     21.51 o 
   4  -3   1       18.26        8.40      2.74 o 
   5  -3   1        2.00       -0.91      2.32 o 
   6  -3   1        5.10        9.14      3.21 o 
   7  -3   1      170.60      185.88     10.76 o 
   8  -3   1       43.14       41.41      5.95 o 
   9  -3   1      474.61      480.05     17.88 o 
  10  -3   1        5.90       24.72      9.54 o 
 -12  -2   1      202.33      228.87     28.53 o 
 -11  -2   1      211.25      273.75     29.07 o 
 -10  -2   1        2.62        0.18      5.73 o 
  -9  -2   1      547.13      491.65     28.98 o 
  -8  -2   1      158.12      149.06     12.28 o 
  -7  -2   1      110.62      107.48      7.75 o 
  -6  -2   1      126.82      109.14      6.87 o 
  -5  -2   1      610.14      652.87     13.84 o 
  -4  -2   1      312.22      316.21     17.74 o 
  -3  -2   1        0.13        0.83      1.71 o 
  -2  -2   1      897.39      892.64     12.03 o 
  -1  -2   1      934.16      920.57     10.11 o 
   0  -2   1     9447.50     9698.01     75.72 o 
   1  -2   1     6408.46     6562.35     49.03 o 
   2  -2   1      813.16      864.76     12.32 o 
   3  -2   1     1079.59     1108.21     16.09 o 
   4  -2   1        1.92        1.28      2.68 o 
   5  -2   1      127.17      166.26      8.58 o 
   6  -2   1      939.60      898.34     18.65 o 
   7  -2   1     1321.33     1275.26     23.86 o 
   8  -2   1        5.51        6.50      5.45 o 
   9  -2   1      391.15      418.37     15.49 o 
  10  -2   1       31.38       42.11      7.82 o 
  11  -2   1       22.35       25.62     12.99 o 
 -12  -1   1        9.47       -4.03      7.93 o 
 -11  -1   1      171.69      200.43     24.10 o 
 -10  -1   1      434.07      367.67     30.37 o 
  -9  -1   1       76.21       69.85      9.14 o 
  -8  -1   1       55.17       66.51      6.68 o 
  -7  -1   1      470.12      468.45     12.72 o 
  -6  -1   1       59.31       47.63      4.80 o 
  -5  -1   1      257.24      236.35      7.57 o 
  -4  -1   1      134.65      136.43      5.42 o 
  -3  -1   1      180.60      184.56      5.20 o 
  -2  -1   1     2907.92     2962.44    104.38 o 
  -1  -1   1       40.14       40.17      1.88 o 
   0  -1   1     1734.63     1717.00     14.44 o 
   1  -1   1     4537.45     4632.07     34.98 o 
   2  -1   1     2771.04     3042.32     26.98 o 
   3  -1   1      131.22      102.87      8.42 o 
   4  -1   1     1078.01     1131.49     17.27 o 
   5  -1   1      824.79      853.78     16.05 o 
   6  -1   1       40.34       28.29      4.94 o 
   7  -1   1      545.71      547.30     14.93 o 
   8  -1   1     2440.28     2351.55     50.20 o 
   9  -1   1      205.91      229.76     16.34 o 
  10  -1   1       42.97       36.91     12.16 o 
  11  -1   1       74.75       64.18     14.78 o 
 -11   0   1        0.01        0.63     10.03 o 
 -10   0   1        0.23       -0.99      7.26 o 
  -9   0   1      181.42      165.11     15.74 o 
  -8   0   1       97.16      114.88      8.58 o 
  -7   0   1       33.08       28.26      4.57 o 
  -6   0   1       18.32       21.73      3.78 o 
  -5   0   1       57.17       64.62      5.10 o 
  -4   0   1      114.97      134.19      5.89 o 
  -3   0   1       76.22       87.94      4.26 o 
  -2   0   1      629.26      609.45      8.70 o 
  -1   0   1    11494.05    11803.03    101.94 o 
   0   0   1        6.31        1.81      1.01 o 
   1   0   1      304.18      304.16     13.24 o 
   2   0   1     2827.77     2918.33     24.94 o 
   3   0   1      738.05      764.53     11.52 o 
   4   0   1     2325.50     2455.28     33.95 o 
   5   0   1      522.86      467.32     11.20 o 
   6   0   1      440.36      448.53     11.92 o 
   7   0   1        1.28        0.23      2.91 o 
   8   0   1        2.69        2.98      3.01 o 
   9   0   1        1.18        6.22      3.92 o 
  10   0   1       77.22       83.31     11.56 o 
  11   0   1      226.58      198.19     25.17 o 
  12   0   1       71.26      126.22     22.39 o 
 -11   1   1      278.13      333.36     31.89 o 
 -10   1   1       97.59      107.81     17.92 o 
  -9   1   1       64.31       75.49      9.76 o 
  -8   1   1       26.46       24.03      4.98 o 
  -7   1   1      453.25      408.32     17.43 o 
  -6   1   1       46.22       47.35      6.16 o 
  -5   1   1     1198.35     1179.90     19.07 o 
  -4   1   1       48.60       50.57      4.39 o 
  -3   1   1      275.02      236.99      6.69 o 
  -2   1   1      180.35      199.89      5.27 o 
  -1   1   1      231.88      225.45      9.16 o 
   0   1   1       98.09      106.73      2.34 o 
   1   1   1     7547.74     7949.10     69.65 o 
   2   1   1      215.09      212.65      3.23 o 
   3   1   1      228.60      244.84      5.67 o 
   4   1   1     1790.10     1830.68     20.70 o 
   5   1   1      103.54      119.85      6.93 o 
   6   1   1      644.95      700.65     24.44 o 
   7   1   1      708.92      687.91     15.35 o 
   8   1   1     1556.67     1515.63     25.25 o 
   9   1   1      517.25      495.83     32.90 o 
  10   1   1       85.67       95.81     19.86 o 
  11   1   1       73.12       65.02      9.90 o 
  12   1   1       40.29       45.64     13.44 o 
 -11   2   1        6.22       11.42      9.67 o 
 -10   2   1      292.17      333.86     29.78 o 
  -9   2   1       18.62       30.76      6.80 o 
  -8   2   1      183.51      162.95     11.17 o 
  -7   2   1      471.74      469.98     34.31 o 
  -6   2   1      362.19      330.44     11.33 o 
  -5   2   1        4.76        3.22      2.47 o 
  -4   2   1       40.68       41.37      4.24 o 
  -3   2   1      742.18      794.73     13.26 o 
  -2   2   1        0.71        1.44      2.86 o 
  -1   2   1     2880.93     2989.28     25.54 o 
   0   2   1     1917.15     1882.83     16.91 o 
   1   2   1     3907.61     4017.03     36.65 o 
   2   2   1      348.25      359.33     10.43 o 
   3   2   1      530.40      518.93     16.89 o 
   4   2   1      138.60      154.66      4.69 o 
   5   2   1      228.04      287.75      7.48 o 
   6   2   1     1525.09     1692.78     22.09 o 
   7   2   1      232.60      208.52      8.58 o 
   8   2   1       85.86       80.09     21.41 o 
   9   2   1      315.01      297.18     17.43 o 
  10   2   1      252.50      226.55     16.72 o 
  11   2   1        7.39        7.78      5.64 o 
  12   2   1       26.86       20.74     11.65 o 
 -10   3   1       22.54       17.65      9.41 o 
  -9   3   1      378.00      426.53     19.77 o 
  -8   3   1      200.05      213.75     12.42 o 
  -7   3   1     1105.15     1089.74     28.10 o 
  -6   3   1      815.56      758.94     17.66 o 
  -5   3   1       63.79       69.38      6.18 o 
  -4   3   1        3.13        3.66      2.71 o 
  -3   3   1       64.10       47.62      4.19 o 
  -2   3   1     2854.12     3012.77     32.03 o 
  -1   3   1     2010.58     2073.63     20.29 o 
   0   3   1     8889.56     9284.82    101.92 o 
   1   3   1      356.99      372.12     10.92 o 
   2   3   1     1823.13     1932.36     21.54 o 
   3   3   1       12.08       11.69      4.17 o 
   4   3   1     3102.82     3157.72     55.90 o 
   5   3   1      875.47      938.06     29.56 o 
   6   3   1      303.33      272.45     13.57 o 
   7   3   1      122.45      104.54     14.29 o 
   8   3   1      146.34      138.53     17.02 o 
   9   3   1        1.02       -0.81      4.88 o 
  10   3   1        8.06        2.55      6.76 o 
  11   3   1        7.79        9.76      9.45 o 
  12   3   1      189.15      183.90     25.17 o 
  -9   4   1       52.45       53.66     13.62 o 
  -8   4   1        3.86        0.69      4.06 o 
  -7   4   1       55.94       62.76      7.03 o 
  -6   4   1       33.00       29.14      5.00 o 
  -5   4   1       27.34       29.87      4.68 o 
  -4   4   1       40.08       54.20      5.25 o 
  -3   4   1     2670.31     2775.44     31.99 o 
  -2   4   1      801.02      797.27     12.88 o 
  -1   4   1       26.95       20.94      2.33 o 
   0   4   1     1734.84     1662.81     25.16 o 
   1   4   1       84.05       82.64      4.25 o 
   2   4   1      658.46      659.26     10.18 o 
   3   4   1        9.46       13.12      3.58 o 
   4   4   1      942.94     1115.92     29.65 o 
   5   4   1      860.69      781.43     26.74 o 
   6   4   1       23.35       22.75      6.81 o 
   7   4   1      104.38       82.64     12.99 o 
   8   4   1      515.43      520.31     27.63 o 
   9   4   1        4.13        3.09      6.36 o 
  10   4   1       85.52       86.76     15.81 o 
  11   4   1      504.08      511.36     33.86 o 
  12   4   1      223.68      225.60     28.13 o 
  -9   5   1       26.57       21.63     11.69 o 
  -8   5   1      168.98      186.86     23.74 o 
  -7   5   1       88.16      108.42     11.95 o 
  -6   5   1       11.79       10.73      4.08 o 
  -5   5   1      945.07      864.46     18.55 o 
  -4   5   1      882.30      815.10     25.92 o 
  -3   5   1      700.84      715.84     14.06 o 
  -2   5   1     1702.21     1817.82     21.77 o 
  -1   5   1       37.50       55.66     12.05 o 
   0   5   1     1621.08     1773.59     28.66 o 
   1   5   1      157.53      143.87      4.28 o 
   2   5   1      234.58      204.02      6.06 o 
   3   5   1      644.93      642.81     11.08 o 
   4   5   1      974.02      979.06     14.96 o 
   5   5   1      606.99      583.20     23.11 o 
   6   5   1       35.18       26.74      7.39 o 
   7   5   1       22.85       12.05      6.58 o 
   8   5   1       18.72       14.20      7.52 o 
   9   5   1        1.04        6.36      6.40 o 
  10   5   1      258.35      291.49     27.86 o 
  11   5   1        7.59        2.19      8.96 o 
  12   5   1        8.08       17.74      9.58 o 
  -9   6   1       20.71       41.12     15.86 o 
  -8   6   1      137.86      154.34     22.66 o 
  -7   6   1      117.67      101.20     17.74 o 
  -6   6   1      283.01      285.98     18.35 o 
  -5   6   1      173.18      151.99     13.32 o 
  -4   6   1      388.00      368.57     16.37 o 
  -3   6   1      363.29      350.97      9.86 o 
  -2   6   1      212.48      212.16     14.65 o 
  -1   6   1     1438.49     1496.21     29.14 o 
   0   6   1       15.87       17.26      4.18 o 
   1   6   1       14.42       16.31      4.99 o 
   2   6   1      964.92     1054.83     15.05 o 
   3   6   1      190.81      229.91      7.13 o 
   4   6   1       25.46       32.70      6.35 o 
   5   6   1        6.49        9.54      4.93 o 
   6   6   1      277.22      273.71     17.56 o 
   7   6   1      856.26      793.03     31.98 o 
   8   6   1       78.04       89.04     14.20 o 
   9   6   1       20.35       22.44      8.69 o 
  10   6   1       15.78       12.00     10.03 o 
  11   6   1      350.12      324.05     31.35 o 
  12   6   1       11.62       10.97     10.39 o 
  -8   7   1      467.34      509.79     40.53 o 
  -7   7   1      230.64      257.67     29.16 o 
  -6   7   1      432.75      431.38     33.77 o 
  -5   7   1      175.03      174.68     15.26 o 
  -4   7   1       85.82       86.94     10.40 o 
  -3   7   1      545.38      549.97     20.23 o 
  -2   7   1      194.03      188.34     17.38 o 
  -1   7   1      585.69      564.07     18.86 o 
   0   7   1     2720.83     2785.85     43.26 o 
   1   7   1      426.36      388.87     14.22 o 
   2   7   1        0.61        0.78      1.83 o 
   3   7   1      235.93      270.65      8.20 o 
   4   7   1     1263.47     1272.00     18.93 o 
   5   7   1      187.60      187.34      7.57 o 
   6   7   1      500.86      460.98     16.89 o 
   7   7   1      351.07      343.89     21.27 o 
   8   7   1      377.02      269.14     22.98 o 
   9   7   1      461.35      425.94     27.41 o 
  10   7   1       27.18        8.29      8.51 o 
  11   7   1       26.29       26.43     11.73 o 
  12   7   1      414.78      515.25     40.40 o 
  -7   8   1       26.70       31.85     12.72 o 
  -6   8   1       46.16       42.57     21.34 o 
  -5   8   1      114.27      119.28     22.86 o 
  -4   8   1       72.87       81.59     14.27 o 
  -3   8   1        1.26        1.31      4.59 o 
  -2   8   1       39.97       31.35      6.63 o 
  -1   8   1        0.75       -1.17      3.36 o 
   0   8   1       14.77       20.37      4.87 o 
   1   8   1        4.23        6.79      3.80 o 
   2   8   1        6.99        6.31      2.09 o 
   3   8   1      482.37      478.13     11.26 o 
   4   8   1      268.65      264.22      9.11 o 
   5   8   1      247.13      214.74      8.31 o 
   6   8   1      495.93      477.37     17.71 o 
   7   8   1      388.87      386.47     21.16 o 
   8   8   1      105.66       94.44     26.13 o 
   9   8   1      146.85      146.10     19.84 o 
  10   8   1        0.21       -0.36      7.30 o 
  11   8   1       40.27       57.02     14.51 o 
  12   8   1       41.29       24.41     12.18 o 
  -6   9   1      339.79      385.95     24.82 o 
  -5   9   1       13.48       21.05      7.42 o 
  -4   9   1        0.51        4.22      5.07 o 
  -3   9   1     1171.97     1131.45     32.81 o 
  -2   9   1       54.58       46.33      7.96 o 
  -1   9   1      417.50      389.93     26.25 o 
   0   9   1       97.98       89.07     10.00 o 
   1   9   1       48.75       48.68      7.17 o 
   2   9   1       10.38       10.75      4.43 o 
   3   9   1       27.75       24.12      5.19 o 
   4   9   1       69.43       69.32      5.95 o 
   5   9   1      832.88      850.07     16.97 o 
   6   9   1      152.67      141.63     12.12 o 
   7   9   1       94.98       91.93     10.40 o 
   8   9   1      537.67      520.08     20.98 o 
   9   9   1        4.20        6.14      5.33 o 
  10   9   1        0.17       -5.36      5.36 o 
  11   9   1       36.84       28.95      8.28 o 
  12   9   1       49.32       62.86     11.49 o 
  -5  10   1        0.44        9.84      6.99 o 
  -4  10   1      246.87      251.64     20.08 o 
  -3  10   1        7.58        3.50      8.62 o 
  -2  10   1      671.01      656.20     25.17 o 
  -1  10   1       32.95       29.88     13.01 o 
   0  10   1       53.51       55.49      8.44 o 
   1  10   1       69.91       60.18     13.39 o 
   2  10   1        0.34       -0.36      3.34 o 
   3  10   1       86.75       88.79     14.58 o 
   4  10   1        0.03        3.61      3.72 o 
   5  10   1      300.71      262.15     25.31 o 
   6  10   1        3.30        8.14      4.99 o 
   7  10   1      328.39      334.73     17.21 o 
   8  10   1        1.12       -0.34      4.36 o 
   9  10   1        0.31       -4.70      4.70 o 
  10  10   1      298.99      304.82     20.78 o 
  11  10   1        2.10       -3.69      5.98 o 
  12  10   1       12.80       23.66      9.34 o 
  -4  11   1       22.26       21.88      8.08 o 
  -3  11   1       49.09       33.70      8.37 o 
  -2  11   1       19.08       25.87      9.99 o 
  -1  11   1       37.52       32.75     12.83 o 
   0  11   1     1101.71     1068.62     31.90 o 
   1  11   1       24.45       30.26      7.17 o 
   2  11   1        8.09        9.20      4.58 o 
   3  11   1      257.38      273.60     34.76 o 
   4  11   1      606.90      583.01     39.75 o 
   5  11   1       33.52       33.50     11.33 o 
   6  11   1      271.74      238.41     26.11 o 
   7  11   1        1.75        3.72      7.66 o 
   8  11   1       15.77       32.23      8.02 o 
   9  11   1        4.73        4.79      8.47 o 
  10  11   1      510.85      579.44     25.27 o 
  11  11   1       43.85       43.01     10.08 o 
  -3  12   1       61.61       70.83     11.97 o 
  -2  12   1       21.43       18.84      7.66 o 
  -1  12   1       34.23       32.78      7.84 o 
   0  12   1       58.26       74.67     16.28 o 
   1  12   1       29.37       25.03      7.30 o 
   2  12   1       34.43       36.88      7.86 o 
   3  12   1      159.47      175.33     14.83 o 
   4  12   1       14.02       18.91      5.83 o 
   5  12   1        5.33       -5.29      5.29 o 
   6  12   1       31.10       43.49     12.94 o 
   7  12   1       42.29       27.72     11.51 o 
   8  12   1        1.28        4.88      7.79 o 
   9  12   1      323.84      372.06     35.07 o 
  10  12   1       16.42       29.92     13.62 o 
  11  12   1        5.67       13.26     11.96 o 
  -2  13   1       57.24       62.57     19.28 o 
  -1  13   1       66.39       73.29     12.33 o 
   0  13   1       13.23       15.00      6.83 o 
   1  13   1       54.06       61.81     14.33 o 
   2  13   1      185.80      173.45     15.74 o 
   3  13   1       72.86       74.79     10.61 o 
   4  13   1        9.09       12.00      8.29 o 
   5  13   1      191.61      178.57     24.81 o 
   6  13   1      122.17      143.32     22.13 o 
   7  13   1       93.25      126.48     21.45 o 
   8  13   1       92.68       96.25     18.14 o 
   9  13   1      168.46      188.52     27.46 o 
  10  13   1        0.80       23.38     12.41 o 
   0  14   1       25.18       14.21     15.74 o 
   1  14   1        0.00       -5.30      5.30 o 
   2  14   1       30.72       26.70      8.34 o 
   3  14   1       57.73       73.24     11.22 o 
   4  14   1       90.80      127.51     21.68 o 
   5  14   1      152.19      172.48     25.35 o 
   6  14   1       20.67       22.13     12.18 o 
   7  14   1       76.26       86.62     18.63 o 
   8  14   1       15.84       33.19     13.39 o 
   3  15   1       59.17       14.51     11.60 o 
   4  15   1       82.35      137.50     23.96 o 
   5  15   1       19.93       27.41     13.53 o 
   6  15   1       69.07       66.33     18.95 o 
  -5 -15   2      133.61      160.52     25.93 o 
  -4 -15   2      208.37      289.79     34.44 o 
  -3 -15   2       10.61       11.42     10.93 o 
  -8 -14   2      707.98      786.59     48.10 o 
  -7 -14   2        8.22       19.62     11.78 o 
  -6 -14   2      122.33      164.91     25.44 o 
  -5 -14   2        0.47        8.15      9.94 o 
  -4 -14   2       19.17       13.53      9.00 o 
  -3 -14   2       77.51      103.48     12.76 o 
  -2 -14   2      101.94       90.58     12.73 o 
  -1 -14   2       35.26       37.35      8.95 o 
   0 -14   2       48.86       60.25     11.37 o 
  -9 -13   2      138.85      128.72     23.34 o 
  -8 -13   2       26.59       42.01     15.00 o 
  -7 -13   2       15.07        8.20      9.63 o 
  -6 -13   2       17.49       27.72     10.57 o 
  -5 -13   2        0.77        2.37      8.20 o 
  -4 -13   2       41.24       33.86     11.82 o 
  -3 -13   2      106.87      104.97     12.50 o 
  -2 -13   2      138.86      155.91     15.31 o 
  -1 -13   2       26.20       24.32     11.78 o 
   0 -13   2      156.79      142.70     15.93 o 
   1 -13   2      187.01      197.72     19.22 o 
   2 -13   2        1.18        5.29     10.73 o 
 -10 -12   2        3.34       -6.76      9.45 o 
  -9 -12   2       95.03       97.06     19.17 o 
  -8 -12   2        0.01        1.97      8.15 o 
  -7 -12   2      157.28      131.19     21.10 o 
  -6 -12   2       17.31       18.99      9.32 o 
  -5 -12   2        0.50        2.15      8.47 o 
  -4 -12   2      224.38      221.30     15.68 o 
  -3 -12   2      140.40      139.29     13.34 o 
  -2 -12   2       87.92       75.34     10.23 o 
  -1 -12   2      554.62      535.76     23.08 o 
   0 -12   2       95.17       92.23     14.89 o 
   1 -12   2       45.37       54.32      9.60 o 
   2 -12   2      160.63      164.87     16.98 o 
   3 -12   2      546.70      571.72     27.50 o 
 -11 -11   2      113.32       87.88     13.58 o 
 -10 -11   2        1.60       12.11      7.41 o 
  -9 -11   2        9.89       14.08     10.48 o 
  -8 -11   2        8.09       16.66      6.68 o 
  -7 -11   2      142.19      112.29     18.72 o 
  -6 -11   2       13.22        8.11      7.43 o 
  -5 -11   2      220.61      218.79     24.68 o 
  -4 -11   2      237.91      230.64     14.67 o 
  -3 -11   2      243.66      199.43     14.57 o 
  -2 -11   2      164.57      135.45     12.67 o 
  -1 -11   2      174.80      160.80     14.50 o 
   0 -11   2      170.71      181.65     25.55 o 
   1 -11   2       21.14       18.80      6.85 o 
   2 -11   2       64.68       66.40     10.46 o 
   3 -11   2       58.52       52.35     10.31 o 
   4 -11   2      130.90      102.53     33.32 o 
   5 -11   2       16.16        6.38      7.80 o 
 -11 -10   2        0.04       10.36     11.47 o 
 -10 -10   2       17.22       17.40      7.49 o 
  -9 -10   2        4.92        4.23      5.26 o 
  -8 -10   2       36.02       43.03      8.49 o 
  -7 -10   2      614.44      619.13     40.15 o 
  -6 -10   2      430.43      435.51     34.89 o 
  -5 -10   2      741.85      797.74     25.26 o 
  -4 -10   2      396.80      397.52     16.23 o 
  -3 -10   2      608.29      565.24     46.49 o 
  -2 -10   2       41.88       44.50      7.41 o 
  -1 -10   2      139.76      172.30     30.52 o 
   0 -10   2       25.85       21.99      6.07 o 
   1 -10   2      522.72      494.34     41.77 o 
   2 -10   2      191.59      167.07     15.38 o 
   3 -10   2      271.14      255.74     19.20 o 
   4 -10   2      159.23      158.06     16.18 o 
   5 -10   2       84.05       80.14     12.92 o 
   6 -10   2      242.47      248.10     22.23 o 
 -12  -9   2       39.79       56.48     15.99 o 
 -11  -9   2      220.69      266.13     20.68 o 
 -10  -9   2       46.91       53.11      9.78 o 
  -9  -9   2      171.52      153.09     14.55 o 
  -8  -9   2      438.54      428.83     21.34 o 
  -7  -9   2        0.12        0.45      3.97 o 
  -6  -9   2     1205.22     1242.76     51.31 o 
  -5  -9   2     2216.52     2206.46     54.42 o 
  -4  -9   2       36.79       40.34      5.06 o 
  -3  -9   2      784.12      729.85     21.06 o 
  -2  -9   2      479.91      508.64     19.82 o 
  -1  -9   2       46.22       55.73     14.94 o 
   0  -9   2      114.79      105.56     10.96 o 
   1  -9   2      142.47      143.16     14.49 o 
   2  -9   2       68.54       70.77     13.32 o 
   3  -9   2      285.44      274.49     18.86 o 
   4  -9   2        0.07        0.14      5.11 o 
   5  -9   2        1.33        0.86      7.10 o 
   6  -9   2       21.52       19.76      8.47 o 
   7  -9   2      157.91      193.41     27.97 o 
 -12  -8   2        0.61       18.18     11.51 o 
 -11  -8   2        6.30        1.84      6.12 o 
 -10  -8   2       15.96       14.34      6.45 o 
  -9  -8   2       37.03       21.62      6.88 o 
  -8  -8   2      245.90      252.17     17.33 o 
  -7  -8   2      506.10      519.77     22.37 o 
  -6  -8   2      354.40      328.93     21.95 o 
  -5  -8   2      352.34      385.64     11.01 o 
  -4  -8   2        3.92        3.29      4.08 o 
  -3  -8   2      100.61      107.35      6.73 o 
  -2  -8   2      207.06      238.19      8.11 o 
  -1  -8   2      316.96      278.11     13.01 o 
   0  -8   2      737.92      707.60     48.69 o 
   1  -8   2      155.30      158.04     13.75 o 
   2  -8   2     1691.56     1682.23     37.81 o 
   3  -8   2       46.81       47.28      8.25 o 
   4  -8   2      462.97      421.86     30.99 o 
   5  -8   2       17.38       23.07      6.85 o 
   6  -8   2        4.29        2.58      5.37 o 
   7  -8   2       38.86       41.92     16.98 o 
 -12  -7   2        0.03       -2.64     10.17 o 
 -11  -7   2        0.00       -2.78      8.02 o 
 -10  -7   2      366.35      349.00     31.40 o 
  -9  -7   2      260.43      277.20     17.94 o 
  -8  -7   2      463.31      379.74     17.85 o 
  -7  -7   2       78.19       70.09      8.66 o 
  -6  -7   2      975.87     1000.29     25.63 o 
  -5  -7   2      284.69      272.03      8.46 o 
  -4  -7   2      752.02      757.14     14.61 o 
  -3  -7   2      644.15      613.59     12.82 o 
  -2  -7   2        6.21       10.68      2.72 o 
  -1  -7   2      146.54      119.35      5.43 o 
   0  -7   2     1012.03     1011.73     37.13 o 
   1  -7   2      649.65      575.33     18.97 o 
   2  -7   2     1504.60     1545.55     33.72 o 
   3  -7   2      123.84      138.68     13.86 o 
   4  -7   2        4.08        4.72      4.74 o 
   5  -7   2      504.47      476.18     20.90 o 
   6  -7   2        0.31       -0.95      4.79 o 
   7  -7   2       28.23       36.73     15.81 o 
   8  -7   2       19.49       13.90      7.87 o 
 -12  -6   2       19.66       -8.42      8.87 o 
 -11  -6   2      392.47      361.49     33.64 o 
 -10  -6   2      157.61      141.18     21.77 o 
  -9  -6   2      124.70      130.65     19.08 o 
  -8  -6   2      124.18      130.38     17.92 o 
  -7  -6   2      435.49      371.74     15.95 o 
  -6  -6   2       50.05       35.61      6.09 o 
  -5  -6   2        2.94        9.66      3.36 o 
  -4  -6   2      858.50      881.87     14.77 o 
  -3  -6   2       54.63       64.97      5.67 o 
  -2  -6   2       85.52       92.46      5.35 o 
  -1  -6   2      148.32      135.59      5.66 o 
   0  -6   2      331.69      311.26     12.11 o 
   1  -6   2      566.26      574.70     23.05 o 
   2  -6   2       10.82        4.42      2.17 o 
   3  -6   2        4.07        3.01      2.52 o 
   4  -6   2     2066.38     2055.89     50.57 o 
   5  -6   2      249.55      251.30     16.68 o 
   6  -6   2      139.99      134.54     13.28 o 
   7  -6   2       45.87       43.81      8.55 o 
   8  -6   2      156.96      158.10     15.89 o 
   9  -6   2       13.43        5.23      8.35 o 
 -12  -5   2        3.61       33.64     11.56 o 
 -11  -5   2       43.26       48.69     13.30 o 
 -10  -5   2      270.82      270.39     28.04 o 
  -9  -5   2        2.60       -3.81      5.46 o 
  -8  -5   2        3.06        9.23      6.85 o 
  -7  -5   2        6.11       16.84      7.79 o 
  -6  -5   2       16.34       17.21      2.35 o 
  -5  -5   2       76.66       69.48      5.22 o 
  -4  -5   2     3333.24     3684.89     42.66 o 
  -3  -5   2     1311.83     1336.07     17.65 o 
  -2  -5   2     1995.91     2071.52     22.96 o 
  -1  -5   2     3858.14     4140.19     37.01 o 
   0  -5   2     2946.41     3337.19     78.63 o 
   1  -5   2     1873.72     1802.57     20.56 o 
   2  -5   2      735.97      740.70     13.08 o 
   3  -5   2       61.11       47.66      4.60 o 
   4  -5   2      428.65      440.85     12.70 o 
   5  -5   2        0.12        1.70      2.77 o 
   6  -5   2      360.86      327.91     12.62 o 
   7  -5   2       47.24       51.38      8.83 o 
   8  -5   2       17.92        8.07      5.70 o 
   9  -5   2       10.90        6.84      6.99 o 
 -12  -4   2       28.16       64.14     16.84 o 
 -11  -4   2        8.66       10.84      8.73 o 
 -10  -4   2       26.51       28.35      9.54 o 
  -9  -4   2       44.96       41.56     11.60 o 
  -8  -4   2      192.72      194.65     21.54 o 
  -7  -4   2       70.16       76.41     12.90 o 
  -6  -4   2      927.14      934.41     17.80 o 
  -5  -4   2        0.54        0.90      1.69 o 
  -4  -4   2      253.62      244.76      6.49 o 
  -3  -4   2        0.04       -0.37      1.56 o 
  -2  -4   2       26.75       29.44      3.07 o 
  -1  -4   2        4.08        2.65      1.70 o 
   0  -4   2      126.93      138.06      4.88 o 
   1  -4   2      185.42      186.28      5.75 o 
   2  -4   2      342.15      313.95      8.05 o 
   3  -4   2       30.74       45.20      4.44 o 
   4  -4   2     1506.47     1553.99     29.11 o 
   5  -4   2        0.09        2.35      2.65 o 
   6  -4   2      195.91      176.22     12.73 o 
   7  -4   2       43.58       46.97      6.30 o 
   8  -4   2        4.29        5.37      3.61 o 
   9  -4   2       99.98      121.92     13.84 o 
  10  -4   2       84.67      101.49     17.96 o 
 -12  -3   2      309.49      368.12     36.55 o 
 -11  -3   2       72.72       90.83     17.20 o 
 -10  -3   2      170.68      209.25     24.50 o 
  -9  -3   2        2.69        3.05      6.63 o 
  -8  -3   2      251.87      237.02     22.84 o 
  -7  -3   2      572.30      581.87     15.88 o 
  -6  -3   2      251.74      221.15      9.09 o 
  -5  -3   2       72.67       62.93     10.03 o 
  -4  -3   2     5601.36     6125.83     59.63 o 
  -3  -3   2       47.52       49.19      3.28 o 
  -2  -3   2     4480.50     4600.21     37.46 o 
  -1  -3   2     1793.40     1920.46     19.30 o 
   0  -3   2      507.59      521.79      9.75 o 
   1  -3   2     4387.44     4629.05     38.69 o 
   2  -3   2      343.53      327.64      7.89 o 
   3  -3   2        3.06       13.15      2.96 o 
   4  -3   2      294.40      280.70     12.85 o 
   5  -3   2       29.82       39.42      5.73 o 
   6  -3   2      878.19      810.04     18.27 o 
   7  -3   2     1076.64     1063.64     22.48 o 
   8  -3   2       72.97       71.56      7.47 o 
   9  -3   2        3.88        9.36      4.56 o 
  10  -3   2        4.17        1.24      5.24 o 
 -12  -2   2      250.01      304.48     33.55 o 
 -11  -2   2       32.73       20.07     10.08 o 
 -10  -2   2        9.05        3.27      6.40 o 
  -9  -2   2        1.18        0.13      5.42 o 
  -8  -2   2      253.16      261.75     23.38 o 
  -7  -2   2        0.26       -2.69      2.69 o 
  -6  -2   2      179.42      164.11      8.78 o 
  -5  -2   2       46.27       39.75      4.68 o 
  -4  -2   2     1380.51     1648.67     23.56 o 
  -3  -2   2     1506.47     1451.16     19.82 o 
  -2  -2   2     7385.08     7635.97     55.89 o 
  -1  -2   2    15579.97    15929.29    108.13 o 
   0  -2   2        3.37        5.61      1.52 o 
   1  -2   2     2739.77     2872.63     30.43 o 
   2  -2   2        2.55        0.78      1.57 o 
   3  -2   2      324.30      349.93     11.18 o 
   4  -2   2     1527.14     1663.89     22.49 o 
   5  -2   2       96.61       86.33      6.49 o 
   6  -2   2      100.56       98.43      7.46 o 
   7  -2   2      478.86      494.67     14.59 o 
   8  -2   2      205.89      231.77     12.34 o 
   9  -2   2        6.44        8.48      4.46 o 
  10  -2   2      328.60      310.14     51.35 o 
  11  -2   2        0.01       -5.55      8.42 o 
 -12  -1   2      126.12      151.25     24.19 o 
 -11  -1   2       22.76       39.68     12.99 o 
 -10  -1   2      432.76      461.28     30.55 o 
  -9  -1   2       16.48       16.45      5.28 o 
  -8  -1   2     1453.12     1442.91     24.78 o 
  -7  -1   2     1761.26     1718.37     25.63 o 
  -6  -1   2       51.12       63.92      9.89 o 
  -5  -1   2     3307.69     3532.61     40.19 o 
  -4  -1   2     2305.97     2428.46     45.49 o 
  -3  -1   2      160.20      146.53      6.03 o 
  -2  -1   2     4801.10     4967.94     47.56 o 
  -1  -1   2      183.58      162.32      3.69 o 
   0  -1   2     4064.16     4020.64     30.87 o 
   1  -1   2     1097.55     1099.76     12.31 o 
   2  -1   2     4174.89     4277.23     35.60 o 
   3  -1   2       74.11       64.10      4.38 o 
   4  -1   2      533.46      482.27     15.64 o 
   5  -1   2      136.94      167.41      7.92 o 
   6  -1   2      130.23      132.42      7.96 o 
   7  -1   2      103.22      115.91      8.28 o 
   8  -1   2      155.93      145.76     17.86 o 
   9  -1   2       68.14       62.93      9.50 o 
  10  -1   2      119.92      116.50     12.77 o 
  11  -1   2      407.93      426.97     22.82 o 
 -11   0   2        4.38       -0.22      8.02 o 
 -10   0   2       13.00       17.38      9.67 o 
  -9   0   2       63.15       71.44     13.71 o 
  -8   0   2      723.65      722.92     17.86 o 
  -7   0   2     2305.37     2228.64     30.84 o 
  -6   0   2        1.73        2.32      2.58 o 
  -5   0   2       20.41       48.59      4.57 o 
  -4   0   2     1501.64     1627.86     20.36 o 
  -3   0   2      122.16      122.49      4.72 o 
  -2   0   2     1768.15     1834.33     17.87 o 
  -1   0   2      132.29      126.03      4.58 o 
   0   0   2      450.20      447.39      9.88 o 
   1   0   2     1921.94     1913.22     17.05 o 
   2   0   2      345.57      362.77      6.77 o 
   3   0   2      839.77      797.08     12.00 o 
   4   0   2     1893.68     2107.29     24.11 o 
   5   0   2     1335.07     1482.96     37.61 o 
   6   0   2       24.87       26.04      4.00 o 
   7   0   2      200.39      203.70     13.96 o 
   8   0   2      150.51      158.40     10.49 o 
   9   0   2       91.71       86.92     10.41 o 
  10   0   2      104.19      102.01     18.41 o 
  11   0   2      116.40      139.21     14.75 o 
  12   0   2       93.56       96.07     18.63 o 
 -11   1   2       39.38       25.17     11.60 o 
 -10   1   2       64.46       67.41     14.65 o 
  -9   1   2      160.24      161.82     20.38 o 
  -8   1   2      859.86      881.76     20.11 o 
  -7   1   2        1.65       -2.59      2.75 o 
  -6   1   2      434.04      457.19     24.59 o 
  -5   1   2     1107.01     1160.57     18.98 o 
  -4   1   2      129.51      147.34      6.49 o 
  -3   1   2      172.54      150.37      5.58 o 
  -2   1   2     3767.14     3774.61     31.97 o 
  -1   1   2     3445.12     3539.02     33.90 o 
   0   1   2     9447.47    10168.40     86.02 o 
   1   1   2      331.33      337.11      5.47 o 
   2   1   2     1543.20     1555.74     24.02 o 
   3   1   2     2988.40     2984.48     27.03 o 
   4   1   2      176.89      169.96      5.72 o 
   5   1   2      228.96      245.39      7.68 o 
   6   1   2        4.96        8.12      3.54 o 
   7   1   2      173.87      161.44     15.30 o 
   8   1   2      598.15      587.08     16.05 o 
   9   1   2      174.90      164.21     14.12 o 
  10   1   2      253.46      262.73     27.99 o 
  11   1   2        6.25        4.25      9.43 o 
  12   1   2        0.02        6.94      7.84 o 
 -11   2   2       38.91       30.32     14.20 o 
 -10   2   2       21.49       35.92     12.68 o 
  -9   2   2       55.54       51.37      9.07 o 
  -8   2   2      228.61      213.64     11.95 o 
  -7   2   2      446.81      463.02     14.27 o 
  -6   2   2       56.52       73.11      6.58 o 
  -5   2   2      147.12      165.65      8.32 o 
  -4   2   2       42.54       42.60      4.32 o 
  -3   2   2        0.06        0.57      1.83 o 
  -2   2   2      362.67      341.38      8.52 o 
  -1   2   2      441.98      469.29     28.32 o 
   0   2   2      859.93      834.40      9.95 o 
   1   2   2        8.20        7.93      1.85 o 
   2   2   2    22619.58    23994.37    195.99 o 
   3   2   2      135.16      142.99      3.99 o 
   4   2   2        0.43        2.52      2.30 o 
   5   2   2     3203.02     3532.24     43.60 o 
   6   2   2        2.09        1.67      2.22 o 
   7   2   2      124.37      116.95      6.84 o 
   8   2   2       32.97       40.27      7.82 o 
   9   2   2       70.85       57.46     12.54 o 
  10   2   2        5.26        6.63      5.62 o 
  11   2   2       48.77       41.86      8.02 o 
  12   2   2        0.20        5.51      9.27 o 
  -9   3   2        0.44       -4.45      5.31 o 
  -8   3   2       39.95       56.03     11.71 o 
  -7   3   2      867.92      798.60     19.25 o 
  -6   3   2        0.52       -2.10      2.91 o 
  -5   3   2      113.93      123.91      7.92 o 
  -4   3   2       85.13      116.13      6.77 o 
  -3   3   2     2850.39     3244.55     40.47 o 
  -2   3   2      106.11      112.07      5.15 o 
  -1   3   2      119.56      119.59      6.39 o 
   0   3   2     1436.78     1430.99     15.05 o 
   1   3   2      602.10      613.72      8.82 o 
   2   3   2    23797.47    25308.10    204.34 o 
   3   3   2       19.06       17.06      1.96 o 
   4   3   2     3375.78     3470.61     59.17 o 
   5   3   2     3392.88     3570.00     65.08 o 
   6   3   2       44.48       48.38      4.30 o 
   7   3   2      548.32      616.91     19.98 o 
   8   3   2      129.55      123.96     11.25 o 
   9   3   2       23.82       25.23      5.85 o 
  10   3   2        2.73       -4.39      4.57 o 
  11   3   2      222.25      199.09     24.01 o 
  12   3   2       15.93       19.21     11.24 o 
  -9   4   2       55.57       56.61     13.75 o 
  -8   4   2       44.31       30.16      9.09 o 
  -7   4   2       46.69       59.52      6.77 o 
  -6   4   2      106.05      108.56     11.35 o 
  -5   4   2      321.86      327.73     11.16 o 
  -4   4   2      386.59      393.15     18.81 o 
  -3   4   2      335.56      371.52      9.92 o 
  -2   4   2     1780.42     2054.88     23.57 o 
  -1   4   2      106.31      106.11      4.39 o 
   0   4   2       61.42       59.09      2.73 o 
   1   4   2     1475.70     1526.60     24.62 o 
   2   4   2     5010.45     5440.71     43.86 o 
   3   4   2      749.35      740.90     12.61 o 
   4   4   2     1726.90     1800.21     38.92 o 
   5   4   2      111.81       94.59     11.24 o 
   6   4   2      101.06       99.83     12.59 o 
   7   4   2      552.13      552.38     26.65 o 
   8   4   2      386.26      383.93     23.65 o 
   9   4   2        0.32       -2.24      5.96 o 
  10   4   2        7.37       -5.02      6.18 o 
  11   4   2        2.85       -1.43      5.42 o 
  12   4   2        2.78       15.50     10.08 o 
  -9   5   2       35.72       39.15     13.26 o 
  -8   5   2        3.80        8.29      8.60 o 
  -7   5   2        0.04       -0.67      4.52 o 
  -6   5   2        0.74        1.87      4.07 o 
  -5   5   2       31.02       34.28      5.15 o 
  -4   5   2        7.56       13.70      3.41 o 
  -3   5   2       22.72       20.36      3.47 o 
  -2   5   2        3.48        7.40      2.74 o 
  -1   5   2      125.68      117.02      8.63 o 
   0   5   2       54.22       86.96      7.20 o 
   1   5   2      494.58      455.12     10.60 o 
   2   5   2      421.87      439.84      8.92 o 
   3   5   2       48.92       41.92      3.61 o 
   4   5   2     1186.63     1271.10     18.19 o 
   5   5   2      782.36      767.10     26.38 o 
   6   5   2      673.11      631.79     26.38 o 
   7   5   2     1039.21      958.44     35.11 o 
   8   5   2       10.16       21.90      7.97 o 
   9   5   2       57.98       73.14     13.62 o 
  10   5   2       54.02       54.24     13.48 o 
  11   5   2      216.97      149.55     21.63 o 
  12   5   2      102.10       87.88     18.99 o 
  -9   6   2      229.71      294.71     32.47 o 
  -8   6   2        0.01        2.82      9.14 o 
  -7   6   2      197.00      218.35     26.07 o 
  -6   6   2       37.75       40.91      7.88 o 
  -5   6   2      425.89      393.82     17.80 o 
  -4   6   2       40.43       39.42      7.05 o 
  -3   6   2      500.54      478.36     18.85 o 
  -2   6   2      119.07      128.30     11.84 o 
  -1   6   2      236.06      250.03     11.64 o 
   0   6   2        2.98       10.66      3.49 o 
   1   6   2      386.69      417.25     13.67 o 
   2   6   2      570.35      629.49     11.31 o 
   3   6   2       73.04       63.50      6.12 o 
   4   6   2      370.92      410.14     16.60 o 
   5   6   2      147.63      176.52      6.15 o 
   6   6   2      197.15      198.91     16.80 o 
   7   6   2       71.71       66.69     11.91 o 
   8   6   2       53.37       39.32     10.21 o 
   9   6   2      567.29      462.72     28.08 o 
  10   6   2       53.13       41.25     13.12 o 
  11   6   2        7.22       10.17      8.91 o 
  12   6   2       41.44       30.68     12.41 o 
  -8   7   2       11.06       12.27     12.90 o 
  -7   7   2      223.42      297.98     30.59 o 
  -6   7   2       26.99       28.09     10.30 o 
  -5   7   2      123.99      113.38     12.04 o 
  -4   7   2      302.98      298.13     16.45 o 
  -3   7   2       18.26       13.34      5.05 o 
  -2   7   2      456.07      473.00     17.88 o 
  -1   7   2       54.05       37.06      6.23 o 
   0   7   2      542.35      542.80     17.48 o 
   1   7   2      491.81      556.43     21.63 o 
   2   7   2        8.58        3.22      2.11 o 
   3   7   2     1932.18     2050.39     24.90 o 
   4   7   2      711.94      716.46     19.65 o 
   5   7   2      551.90      516.77     11.26 o 
   6   7   2       76.22       83.93     11.87 o 
   7   7   2        0.83        1.12      5.37 o 
   8   7   2        1.47       -5.15      5.15 o 
   9   7   2      123.61      112.78     16.98 o 
  10   7   2       14.28        8.06      7.48 o 
  11   7   2      565.59      565.60     35.65 o 
  12   7   2        0.38        1.79      9.14 o 
  -7   8   2      169.19      210.78     27.59 o 
  -6   8   2       22.32       35.56     13.30 o 
  -5   8   2       36.60       47.63      9.31 o 
  -4   8   2        1.33        4.25      4.79 o 
  -3   8   2      105.27      106.77     11.71 o 
  -2   8   2      142.42      123.33     11.72 o 
  -1   8   2       12.30       11.93      5.67 o 
   0   8   2       15.67       12.93      4.63 o 
   1   8   2        9.03       11.46      4.22 o 
   2   8   2     1290.26     1250.99     27.21 o 
   3   8   2       15.52       13.26      3.15 o 
   4   8   2       93.11       94.80      9.17 o 
   5   8   2      942.69      931.28     16.79 o 
   6   8   2      428.21      408.64     16.33 o 
   7   8   2      307.30      240.51     28.44 o 
   8   8   2      419.00      454.56     26.16 o 
   9   8   2        5.14       -0.54      6.45 o 
  10   8   2        5.05        2.64      8.02 o 
  11   8   2       80.20       85.68     17.83 o 
  12   8   2       36.09       27.86     13.88 o 
  -6   9   2       20.22       20.69     12.18 o 
  -5   9   2       34.45       57.24     10.00 o 
  -4   9   2      137.34      125.55     13.45 o 
  -3   9   2        1.61       11.52      5.20 o 
  -2   9   2      950.25      961.95     29.02 o 
  -1   9   2      572.96      554.32     21.14 o 
   0   9   2       37.69       29.16     11.02 o 
   1   9   2        0.41       -0.75      3.19 o 
   2   9   2      183.25      189.46     26.25 o 
   3   9   2       15.22        9.89      5.26 o 
   4   9   2      113.70      111.36      7.12 o 
   5   9   2      562.46      613.60     14.38 o 
   6   9   2     1720.02     1657.04     38.99 o 
   7   9   2      596.53      585.91     21.05 o 
   8   9   2       48.12       44.08      8.15 o 
   9   9   2      122.25      126.22     12.95 o 
  10   9   2        4.53       -4.89      9.25 o 
  11   9   2        1.22       -7.70      7.70 o 
  12   9   2       79.50       65.88     17.42 o 
  -5  10   2        2.58        1.30      8.64 o 
  -4  10   2      123.17      141.28     22.64 o 
  -3  10   2      934.35      936.10     34.78 o 
  -2  10   2      749.28      749.21     27.02 o 
  -1  10   2      739.07      722.21     25.51 o 
   0  10   2       10.82       10.91      4.80 o 
   1  10   2        0.40       -1.88      4.39 o 
   2  10   2       85.17       96.26     15.09 o 
   3  10   2        6.72       10.78      4.48 o 
   4  10   2      697.30      689.92     22.57 o 
   5  10   2      200.34      185.92     21.90 o 
   6  10   2      165.02      181.65     13.38 o 
   7  10   2       36.34       41.40     12.03 o 
   8  10   2        0.98       -0.84      4.28 o 
   9  10   2       35.39       38.09      8.34 o 
  10  10   2       20.20       19.24      9.05 o 
  11  10   2        4.17        4.98     10.35 o 
  12  10   2        4.99       -0.71      7.01 o 
  -4  11   2       60.84       78.24     12.10 o 
  -3  11   2      447.74      417.59     25.12 o 
  -2  11   2       44.46       52.67      9.39 o 
  -1  11   2       63.18       75.70     10.58 o 
   0  11   2       28.57       15.74     14.74 o 
   1  11   2      144.46      119.62     12.57 o 
   2  11   2      129.01      139.27     13.14 o 
   3  11   2      504.47      497.56     51.01 o 
   4  11   2       50.44       43.50      9.25 o 
   5  11   2      320.49      336.72     29.74 o 
   6  11   2      213.53      210.42     24.77 o 
   7  11   2      128.51      142.56     20.65 o 
   8  11   2       21.01       21.86      6.99 o 
   9  11   2      154.65      165.77     15.61 o 
  10  11   2      102.49      117.86     13.77 o 
  11  11   2      157.64      202.99     18.90 o 
  -3  12   2        6.49        6.49      6.95 o 
  -2  12   2       11.95        5.34      6.23 o 
  -1  12   2       68.79       63.94     13.93 o 
   0  12   2      151.35      172.44     16.27 o 
   1  12   2        1.41        9.03      5.48 o 
   2  12   2       18.84       20.02     11.51 o 
   3  12   2       46.10       59.83      9.10 o 
   4  12   2       17.76       22.75      6.20 o 
   5  12   2       45.79       39.15     12.45 o 
   6  12   2      127.13      108.21     19.26 o 
   7  12   2       51.44       51.91     13.08 o 
   8  12   2       46.18       54.11     15.54 o 
   9  12   2      139.03      162.94     23.78 o 
  10  12   2       15.73       -3.36      8.38 o 
  11  12   2       11.68       17.47     10.84 o 
  -2  13   2       20.94       21.72      8.86 o 
  -1  13   2       27.21       27.24      9.92 o 
   0  13   2       51.32       51.61     16.50 o 
   1  13   2      149.07      137.50     21.50 o 
   2  13   2       36.56       43.31      8.90 o 
   3  13   2        4.93       11.24      6.07 o 
   4  13   2       21.02       24.19     11.02 o 
   5  13   2       72.83       95.09     18.50 o 
   6  13   2        1.65       -1.84      7.79 o 
   7  13   2       32.96       30.23     12.36 o 
   8  13   2       79.55      118.47     21.01 o 
   9  13   2       42.32       35.56     14.42 o 
  10  13   2      318.76      340.62     36.41 o 
   0  14   2       27.28       38.53     10.43 o 
   1  14   2      126.25      136.92     15.26 o 
   2  14   2      115.71      131.86     14.76 o 
   3  14   2      151.27      185.07     25.55 o 
   4  14   2        4.77       -3.45      7.21 o 
   5  14   2       68.30       75.20     17.42 o 
   6  14   2      220.89      265.78     31.35 o 
   7  14   2        9.05       21.10     11.82 o 
   8  14   2        6.89        4.61      9.67 o 
   3  15   2       22.50       38.34     13.97 o 
   4  15   2      203.46      198.33     27.37 o 
   5  15   2       11.67        9.58     11.20 o 
   6  15   2        1.99      -10.39     10.53 o 
  -4 -15   3       98.37       85.82     20.96 o 
  -8 -14   3       85.36       67.86     19.12 o 
  -7 -14   3      245.53      287.55     34.13 o 
  -6 -14   3       14.36       17.29     11.65 o 
  -5 -14   3        3.23       -7.70      7.70 o 
  -4 -14   3       28.12       47.16     13.80 o 
  -3 -14   3        3.57       13.13      6.19 o 
  -2 -14   3        1.32        0.59      6.09 o 
  -1 -14   3       28.30       29.66      8.05 o 
   0 -14   3        0.05       13.79      7.81 o 
  -9 -13   3       36.03       26.11     14.38 o 
  -8 -13   3      106.53      112.29     20.83 o 
  -7 -13   3       43.73       81.25     18.23 o 
  -6 -13   3        9.14        5.37      9.85 o 
  -5 -13   3       54.63       54.28     15.63 o 
  -4 -13   3      135.01      125.81     20.24 o 
  -3 -13   3      502.72      537.32     23.18 o 
  -2 -13   3       13.45       17.39      6.34 o 
  -1 -13   3        4.30        1.68      8.80 o 
   0 -13   3       16.48       22.53      7.24 o 
   1 -13   3        3.62       -5.95     13.03 o 
   2 -13   3      165.27      188.93     19.28 o 
 -10 -12   3        0.23       16.44     11.29 o 
  -9 -12   3        0.53       -6.58      6.58 o 
  -8 -12   3      193.04      211.05     26.47 o 
  -7 -12   3       19.50       18.81      9.99 o 
  -6 -12   3       19.35       36.10     12.32 o 
  -5 -12   3       13.03       13.57      9.54 o 
  -4 -12   3      138.63      126.72     12.32 o 
  -3 -12   3       38.50       41.79      8.23 o 
  -2 -12   3       34.13       37.83     12.05 o 
  -1 -12   3        6.30        9.42      5.65 o 
   0 -12   3       34.07       37.93      8.34 o 
   1 -12   3       43.46       34.53     10.48 o 
   2 -12   3      220.88      196.01     23.67 o 
   3 -12   3        3.67        4.04     10.37 o 
 -11 -11   3       53.41       52.73     11.12 o 
 -10 -11   3       23.52       60.48     18.25 o 
  -9 -11   3        0.56       -3.37      7.10 o 
  -8 -11   3      134.51      164.68     15.43 o 
  -7 -11   3        2.10        8.29      7.75 o 
  -6 -11   3      150.85      159.67     21.23 o 
  -5 -11   3       56.19       43.80     12.54 o 
  -4 -11   3       24.90       25.18      5.87 o 
  -3 -11   3       69.95       56.64      8.79 o 
  -2 -11   3       83.03       68.67     14.00 o 
  -1 -11   3      171.80      193.16     15.71 o 
   0 -11   3      579.16      621.76     24.68 o 
   1 -11   3      278.63      297.33     20.32 o 
   2 -11   3       30.31       23.62      6.81 o 
   3 -11   3      319.46      303.21     36.88 o 
   4 -11   3      165.49      140.23     16.49 o 
   5 -11   3        1.80       10.40      8.96 o 
 -11 -10   3      205.08      239.73     36.73 o 
 -10 -10   3       62.42       75.20     11.62 o 
  -9 -10   3      449.21      495.61     22.73 o 
  -8 -10   3       65.07       79.82     10.79 o 
  -7 -10   3      247.79      263.79     17.46 o 
  -6 -10   3       10.28       14.79      7.68 o 
  -5 -10   3        9.46       17.65      5.44 o 
  -4 -10   3      189.10      180.27     12.53 o 
  -3 -10   3        4.17        1.81      4.09 o 
  -2 -10   3       23.55       36.50      6.73 o 
  -1 -10   3      103.52      106.52     18.81 o 
   0 -10   3        6.44        3.13      4.46 o 
   1 -10   3       60.28       62.30     10.53 o 
   2 -10   3      155.29      145.61     14.63 o 
   3 -10   3       89.78       88.52     13.03 o 
   4 -10   3        0.97        1.12     12.92 o 
   5 -10   3        5.30        2.29      6.61 o 
   6 -10   3       17.94       28.46      9.60 o 
 -11  -9   3       57.86       88.66     16.37 o 
 -10  -9   3        8.39        6.12      6.03 o 
  -9  -9   3       18.81       10.95      5.71 o 
  -8  -9   3      357.77      381.11     19.48 o 
  -7  -9   3       23.81       34.66      7.19 o 
  -6  -9   3       15.37       12.46      5.14 o 
  -5  -9   3       15.12       17.41      4.46 o 
  -4  -9   3      576.49      574.01     14.45 o 
  -3  -9   3       82.15       87.53      6.63 o 
  -2  -9   3       64.29       48.04     10.21 o 
  -1  -9   3      532.92      512.72     19.01 o 
   0  -9   3       20.69       26.01      6.21 o 
   1  -9   3      838.48      820.49     35.00 o 
   2  -9   3       36.05       34.82      7.65 o 
   3  -9   3        0.35        9.30      5.05 o 
   4  -9   3       13.53       28.47      7.73 o 
   5  -9   3       17.03       18.04     12.97 o 
   6  -9   3      126.09      125.62     15.62 o 
   7  -9   3       16.92       29.44      9.06 o 
 -12  -8   3      105.22      137.46     23.38 o 
 -11  -8   3       12.98       16.21     10.97 o 
 -10  -8   3      200.81      223.68     17.67 o 
  -9  -8   3      147.47      160.80     14.52 o 
  -8  -8   3        1.98        5.20      5.31 o 
  -7  -8   3       65.49       67.22      9.05 o 
  -6  -8   3       36.12       30.91      6.43 o 
  -5  -8   3      982.46     1014.52     18.63 o 
  -4  -8   3      293.24      273.62     19.92 o 
  -3  -8   3      241.83      252.30      9.63 o 
  -2  -8   3      517.56      494.33     11.97 o 
  -1  -8   3     1119.67     1103.74     23.66 o 
   0  -8   3     1023.71     1040.68     26.67 o 
   1  -8   3     1298.41     1291.28     31.82 o 
   2  -8   3      114.21      100.22     11.29 o 
   3  -8   3     1223.79     1214.27     32.96 o 
   4  -8   3       99.26      132.51     13.86 o 
   5  -8   3       84.65       98.56     12.52 o 
   6  -8   3       15.74       15.21      6.87 o 
   7  -8   3       16.08       17.74     15.79 o 
 -12  -7   3      150.20      159.76     25.53 o 
 -11  -7   3        4.66       11.91      9.58 o 
 -10  -7   3       23.07       10.38      6.41 o 
  -9  -7   3      274.92      314.75     17.96 o 
  -8  -7   3       22.51       15.94      5.61 o 
  -7  -7   3      328.91      327.61     15.70 o 
  -6  -7   3     1095.01     1118.06     53.57 o 
  -5  -7   3      217.45      209.08      9.97 o 
  -4  -7   3       89.97       79.77      8.71 o 
  -3  -7   3       48.72       30.23      4.00 o 
  -2  -7   3      363.55      446.38     12.48 o 
  -1  -7   3        1.62       -0.54      2.06 o 
   0  -7   3     1537.35     1653.45     21.16 o 
   1  -7   3     2346.89     2502.42     28.05 o 
   2  -7   3       13.89       16.49      7.01 o 
   3  -7   3      550.11      547.22     20.68 o 
   4  -7   3       35.67       47.38      7.88 o 
   5  -7   3       57.55       49.49     13.82 o 
   6  -7   3       34.70       23.14      7.36 o 
   7  -7   3        1.44       -3.41      4.06 o 
   8  -7   3       88.34      102.55     13.82 o 
 -12  -6   3        6.01        5.29     10.44 o 
 -11  -6   3        9.66        4.61      9.41 o 
 -10  -6   3       40.45       46.49     13.97 o 
  -9  -6   3       26.53       20.51      9.18 o 
  -8  -6   3      811.88      721.89     28.55 o 
  -7  -6   3       48.51       40.60      8.26 o 
  -6  -6   3        3.40       -0.20      4.73 o 
  -5  -6   3     2983.13     3052.63     32.69 o 
  -4  -6   3       75.49       66.74      5.22 o 
  -3  -6   3     1061.85     1030.50     16.56 o 
  -2  -6   3     1035.40     1096.41     25.31 o 
  -1  -6   3      123.14      113.54      5.62 o 
   0  -6   3      822.49      734.55     18.97 o 
   1  -6   3      161.88      160.65     36.48 o 
   2  -6   3       33.59       25.72      3.99 o 
   3  -6   3      387.06      344.65     11.91 o 
   4  -6   3      261.06      265.48     10.70 o 
   5  -6   3       13.04       10.61      5.17 o 
   6  -6   3       71.37       82.94     10.91 o 
   7  -6   3       93.19      108.87     12.81 o 
   8  -6   3        0.52       -0.93      5.06 o 
   9  -6   3      273.60      315.72     23.16 o 
 -12  -5   3       10.13       36.10     12.99 o 
 -11  -5   3       42.39       37.09     13.30 o 
 -10  -5   3      374.72      301.83     30.37 o 
  -9  -5   3      368.65      292.65     27.50 o 
  -8  -5   3        0.82        4.79      6.32 o 
  -7  -5   3      692.61      655.17     30.73 o 
  -6  -5   3        0.88        1.07      1.95 o 
  -5  -5   3        7.41        6.91      2.37 o 
  -4  -5   3        1.76        3.24      2.00 o 
  -3  -5   3      484.82      487.87     10.50 o 
  -2  -5   3     2692.08     2912.19     29.83 o 
  -1  -5   3      539.14      558.25     11.62 o 
   0  -5   3     6439.43     6820.42     61.91 o 
   1  -5   3      362.91      341.15     14.52 o 
   2  -5   3      683.00      685.08     16.18 o 
   3  -5   3       14.09       14.84      3.26 o 
   4  -5   3      623.61      623.11     22.80 o 
   5  -5   3     1444.75     1463.28     50.84 o 
   6  -5   3       31.12       33.29      5.19 o 
   7  -5   3        4.73        3.99      4.26 o 
   8  -5   3       63.91       72.25     14.42 o 
   9  -5   3      112.49      107.28     22.24 o 
 -12  -4   3       10.78       13.84     12.05 o 
 -11  -4   3       79.19       92.85     17.56 o 
 -10  -4   3      452.73      440.68     34.67 o 
  -9  -4   3      504.10      440.01     28.66 o 
  -8  -4   3       14.68       15.14      8.20 o 
  -7  -4   3       43.15       66.11     12.72 o 
  -6  -4   3      421.25      387.06     11.19 o 
  -5  -4   3      105.03      147.94     12.38 o 
  -4  -4   3        2.30        1.73      1.69 o 
  -3  -4   3     2444.96     2437.54     27.84 o 
  -2  -4   3      464.31      474.01      9.48 o 
  -1  -4   3       38.69       31.01      3.17 o 
   0  -4   3     1118.43     1092.55     14.94 o 
   1  -4   3      307.00      274.20     10.18 o 
   2  -4   3     1948.81     1959.95     27.26 o 
   3  -4   3      618.30      645.68     13.38 o 
   4  -4   3        1.64        6.36      4.44 o 
   5  -4   3        3.09       -0.79      2.66 o 
   6  -4   3      697.64      683.36     17.55 o 
   7  -4   3        0.03       -0.06      3.28 o 
   8  -4   3        5.07        3.13      6.06 o 
   9  -4   3       74.45       73.66     19.01 o 
  10  -4   3      562.71      608.32     38.74 o 
 -12  -3   3       12.40       20.96     11.29 o 
 -11  -3   3      335.61      462.09     37.85 o 
 -10  -3   3       21.73       16.26      8.69 o 
  -9  -3   3        9.20       13.17      8.33 o 
  -8  -3   3      930.61      897.48     38.52 o 
  -7  -3   3      607.65      560.16     16.00 o 
  -6  -3   3       53.68       65.02      6.27 o 
  -5  -3   3      230.26      266.00     16.84 o 
  -4  -3   3      671.48      681.31     14.12 o 
  -3  -3   3     7300.24     7836.25     71.10 o 
  -2  -3   3     1722.73     1827.81     26.25 o 
  -1  -3   3      660.70      653.16     10.40 o 
   0  -3   3     6113.28     6438.61     50.62 o 
   1  -3   3     1856.13     1853.15     20.60 o 
   2  -3   3     4372.68     4568.92     40.83 o 
   3  -3   3      223.48      212.95      7.47 o 
   4  -3   3      246.99      241.46      8.98 o 
   5  -3   3      659.69      652.71     15.13 o 
   6  -3   3       48.92       50.77      5.86 o 
   7  -3   3      162.81      143.47      9.76 o 
   8  -3   3       58.22       60.15      9.00 o 
   9  -3   3      110.90      106.08      9.68 o 
  10  -3   3       22.27       29.96      7.39 o 
 -12  -2   3      103.85      112.33     20.65 o 
 -11  -2   3      687.68      699.11     40.80 o 
 -10  -2   3        2.84        3.14      6.99 o 
  -9  -2   3      581.78      609.85     33.28 o 
  -8  -2   3       75.25       90.56     14.65 o 
  -7  -2   3      701.80      703.42     19.00 o 
  -6  -2   3     1248.90     1281.53     24.61 o 
  -5  -2   3     1742.80     1918.33     46.27 o 
  -4  -2   3     1643.59     1631.65     24.60 o 
  -3  -2   3      470.69      520.64     11.89 o 
  -2  -2   3      191.30      171.43      4.93 o 
  -1  -2   3       35.22       22.12      2.37 o 
   0  -2   3     1032.07     1031.63     12.81 o 
   1  -2   3    44404.37    43902.11    419.29 o 
   2  -2   3      278.64      254.60      9.02 o 
   3  -2   3       99.16       97.61      5.51 o 
   4  -2   3      620.69      588.04     12.74 o 
   5  -2   3       10.00       16.16      3.33 o 
   6  -2   3      144.47      155.08      9.05 o 
   7  -2   3       86.66       86.52      7.54 o 
   8  -2   3      171.54      166.34     10.80 o 
   9  -2   3       27.29       35.83      6.02 o 
  10  -2   3      113.56      111.19     20.33 o 
  11  -2   3       47.11       36.00      9.08 o 
 -11  -1   3        0.07       -2.15      7.12 o 
 -10  -1   3        7.88        5.20      7.70 o 
  -9  -1   3        3.94       -3.31      6.05 o 
  -8  -1   3      122.65      124.13      8.63 o 
  -7  -1   3        1.13        3.75      2.88 o 
  -6  -1   3      226.09      183.36     11.72 o 
  -5  -1   3      812.58      892.13     15.33 o 
  -4  -1   3     1039.63     1118.26     20.28 o 
  -3  -1   3     1088.22     1134.33     25.35 o 
  -2  -1   3     5933.95     6191.79     54.30 o 
  -1  -1   3      358.18      375.14      8.47 o 
   0  -1   3     1643.88     1609.63     15.91 o 
   1  -1   3        5.33        6.47      2.21 o 
   2  -1   3     8835.46     9159.85     68.20 o 
   3  -1   3      722.67      768.61     12.85 o 
   4  -1   3       69.16       62.91      5.29 o 
   5  -1   3     1195.41     1287.90     38.43 o 
   6  -1   3      341.41      319.65     16.96 o 
   7  -1   3      120.01       99.07      7.80 o 
   8  -1   3       49.44       51.94      6.20 o 
   9  -1   3      508.22      486.80     20.48 o 
  10  -1   3        6.52       10.12      5.26 o 
  11  -1   3        0.07       11.82      7.64 o 
 -11   0   3       20.56       22.26     10.35 o 
 -10   0   3        1.93       -4.17      6.49 o 
  -9   0   3      291.75      286.52     27.01 o 
  -8   0   3     1156.15     1084.99     21.96 o 
  -7   0   3     2129.50     2113.69     53.16 o 
  -6   0   3     2304.47     2248.72     29.20 o 
  -5   0   3      370.88      389.99     10.27 o 
  -4   0   3       43.98       52.21      4.18 o 
  -3   0   3      974.94      926.23     15.77 o 
  -2   0   3       25.66       23.47      2.09 o 
  -1   0   3      649.44      683.48     14.67 o 
   0   0   3      924.00      978.21     12.91 o 
   1   0   3    13759.57    13232.96    112.51 o 
   2   0   3      226.15      211.98      5.67 o 
   3   0   3     2034.51     2060.43     22.26 o 
   4   0   3     1778.15     1827.78     22.42 o 
   5   0   3      214.14      302.01      9.13 o 
   6   0   3     1194.23     1165.75     20.64 o 
   7   0   3        0.00        3.13      2.74 o 
   8   0   3      109.55      120.05      8.81 o 
   9   0   3      348.02      316.30     18.70 o 
  10   0   3       25.01       26.85      7.06 o 
  11   0   3      654.03      688.80     27.12 o 
  12   0   3       79.81       94.67     13.26 o 
 -11   1   3       14.59       20.78     10.88 o 
 -10   1   3      272.03      338.29     30.73 o 
  -9   1   3      466.81      461.28     29.16 o 
  -8   1   3        2.01        6.41      4.70 o 
  -7   1   3     2062.25     2101.73     35.39 o 
  -6   1   3      599.97      551.95     13.83 o 
  -5   1   3      194.47      183.02      7.92 o 
  -4   1   3      533.08      493.51     10.86 o 
  -3   1   3      201.75      228.78      8.17 o 
  -2   1   3        6.37        1.84      1.55 o 
  -1   1   3     4031.84     4454.79     38.25 o 
   0   1   3      457.77      476.71      9.53 o 
   1   1   3       46.16       33.04      2.71 o 
   2   1   3     3424.55     3471.19     29.60 o 
   3   1   3        0.14       -1.31      1.31 o 
   4   1   3        1.46        0.85      1.76 o 
   5   1   3        2.84       11.94      2.75 o 
   6   1   3       86.69       78.92      7.76 o 
   7   1   3        2.30        3.55      2.73 o 
   8   1   3      582.64      525.72     14.56 o 
   9   1   3      792.17      792.16     43.49 o 
  10   1   3       75.78       82.00     10.78 o 
  11   1   3       11.92       14.85      5.75 o 
  12   1   3        2.24       10.15      6.43 o 
 -10   2   3       33.85       37.17     12.41 o 
  -9   2   3        3.11        2.44      5.30 o 
  -8   2   3      155.24      148.05     13.10 o 
  -7   2   3      917.77      911.23     20.59 o 
  -6   2   3       49.99       49.38      5.79 o 
  -5   2   3     1347.19     1284.84     21.01 o 
  -4   2   3        8.82        3.15      2.19 o 
  -3   2   3      382.30      438.51     11.37 o 
  -2   2   3     4763.83     5161.90     42.94 o 
  -1   2   3     1355.78     1411.93     15.95 o 
   0   2   3      877.83      936.11     11.46 o 
   1   2   3     1998.27     2117.28     24.27 o 
   2   2   3    12384.50    12801.72    108.00 o 
   3   2   3     1062.59     1034.59     13.16 o 
   4   2   3        1.08        3.80      1.82 o 
   5   2   3     1325.91     1335.01     17.93 o 
   6   2   3       58.34       65.95      4.91 o 
   7   2   3       71.41       60.87      5.32 o 
   8   2   3      693.86      638.01     21.75 o 
   9   2   3       39.00       38.31      7.30 o 
  10   2   3     1206.68     1265.84     35.09 o 
  11   2   3        0.03       -1.66      4.73 o 
  12   2   3       11.45        8.77      7.68 o 
  -9   3   3       65.67       74.13     16.06 o 
  -8   3   3      120.26      110.40     11.98 o 
  -7   3   3       12.23        6.97      3.78 o 
  -6   3   3      156.33      152.70      9.32 o 
  -5   3   3       86.44       85.81      6.69 o 
  -4   3   3      497.29      499.00     13.41 o 
  -3   3   3      509.76      527.52     11.34 o 
  -2   3   3      282.84      280.67      7.61 o 
  -1   3   3       30.86       40.45      3.26 o 
   0   3   3        4.89        3.83      1.57 o 
   1   3   3      767.20      818.07     13.42 o 
   2   3   3    10475.54    10993.52    142.52 o 
   3   3   3      381.03      419.73      9.58 o 
   4   3   3        9.97        8.30      1.99 o 
   5   3   3        8.26       10.00      2.03 o 
   6   3   3      200.69      199.33      7.56 o 
   7   3   3      170.50      152.47      6.52 o 
   8   3   3      191.03      156.11     16.08 o 
   9   3   3        7.91       -0.31      3.43 o 
  10   3   3       94.04       86.00     10.80 o 
  11   3   3       72.51       62.62     14.91 o 
  12   3   3      109.98      104.58     18.72 o 
  -9   4   3       92.36      123.13     19.21 o 
  -8   4   3       97.93      106.48     11.66 o 
  -7   4   3        8.25        6.69      4.15 o 
  -6   4   3      842.92      826.70     19.27 o 
  -5   4   3       79.83       82.33      6.93 o 
  -4   4   3     1101.76     1182.43     19.93 o 
  -3   4   3       34.77       25.33      3.68 o 
  -2   4   3      175.78      153.42      6.26 o 
  -1   4   3        9.44       12.41      2.36 o 
   0   4   3     3634.54     3797.07     33.45 o 
   1   4   3      432.76      381.89      7.71 o 
   2   4   3      579.54      646.38     12.39 o 
   3   4   3     1657.50     1697.40     59.66 o 
   4   4   3     1776.88     1882.10     23.12 o 
   5   4   3       27.80       23.96      6.54 o 
   6   4   3        2.00        4.57      4.08 o 
   7   4   3      184.73      149.10     16.44 o 
   8   4   3      119.76      136.25     16.80 o 
   9   4   3      212.97      227.39     22.89 o 
  10   4   3      108.16      101.98     17.42 o 
  11   4   3      139.70      148.21     21.14 o 
  12   4   3      290.20      315.49     32.16 o 
  -9   5   3        9.14        3.09     10.39 o 
  -8   5   3       64.10       63.56     15.27 o 
  -7   5   3      106.56      101.72     18.50 o 
  -6   5   3        2.40       -0.47      3.93 o 
  -5   5   3        1.44        3.76      3.51 o 
  -4   5   3      700.98      684.24     15.52 o 
  -3   5   3       43.96       41.88      4.72 o 
  -2   5   3       10.23        5.91      2.34 o 
  -1   5   3       61.49       44.90      3.47 o 
   0   5   3      393.04      424.42      8.10 o 
   1   5   3      105.32      114.98      4.73 o 
   2   5   3      169.21      150.22      5.62 o 
   3   5   3        3.11       -0.79      2.09 o 
   4   5   3      585.13      627.01     12.61 o 
   5   5   3        0.60       -3.22      3.45 o 
   6   5   3       64.93       65.71     10.57 o 
   7   5   3      209.78      231.83     19.62 o 
   8   5   3        0.15       -1.97      5.15 o 
   9   5   3      181.94      172.93     20.38 o 
  10   5   3      129.34      110.09     17.78 o 
  11   5   3      270.85      281.14     28.93 o 
  12   5   3       71.37       88.01     18.27 o 
  -8   6   3        2.51        3.22      9.00 o 
  -7   6   3      161.01      198.46     25.48 o 
  -6   6   3       19.70       15.36      9.50 o 
  -5   6   3      315.86      325.50     16.87 o 
  -4   6   3        9.77       16.64      6.00 o 
  -3   6   3      225.96      240.57      9.76 o 
  -2   6   3       11.10        7.61      3.21 o 
  -1   6   3       59.02       51.64      3.38 o 
   0   6   3     1874.38     1879.38     32.19 o 
   1   6   3        0.44        1.74      1.85 o 
   2   6   3       21.90        9.60      2.36 o 
   3   6   3       76.83       90.97      5.40 o 
   4   6   3       46.19       49.11      4.22 o 
   5   6   3      233.52      224.58     17.51 o 
   6   6   3      298.58      296.95     17.87 o 
   7   6   3        0.57       -1.34      5.24 o 
   8   6   3        0.05        4.30      6.36 o 
   9   6   3        6.57       10.79      7.43 o 
  10   6   3      188.77      199.31     23.47 o 
  11   6   3      732.42      660.91     37.49 o 
  12   6   3        1.98       11.20      9.63 o 
  -8   7   3       17.85       18.68     15.45 o 
  -7   7   3        9.84       12.76      9.05 o 
  -6   7   3       76.78       69.15     14.87 o 
  -5   7   3       25.11       36.72      7.64 o 
  -4   7   3        0.12       -3.83      3.83 o 
  -3   7   3      540.41      587.46     20.87 o 
  -2   7   3       23.05       35.51      7.10 o 
  -1   7   3      182.98      193.80     12.73 o 
   0   7   3       32.47       21.88      5.33 o 
   1   7   3     1320.73     1294.81     27.03 o 
   2   7   3      231.99      197.86      8.20 o 
   3   7   3      123.08      146.20      6.68 o 
   4   7   3       78.09       78.60      6.03 o 
   5   7   3      213.14      191.88     10.59 o 
   6   7   3       20.13       24.95      7.70 o 
   7   7   3      239.07      217.59     19.21 o 
   8   7   3      187.83      211.31     20.87 o 
   9   7   3       17.45       21.45      8.51 o 
  10   7   3       32.60       34.40     11.82 o 
  11   7   3       24.50        5.46      8.60 o 
  12   7   3       27.73       30.50     12.81 o 
  -7   8   3        0.17       -5.02      9.23 o 
  -6   8   3      214.48      226.86     28.08 o 
  -5   8   3       57.61       73.74     18.07 o 
  -4   8   3        2.47        1.65      4.70 o 
  -3   8   3       34.50       39.41      7.87 o 
  -2   8   3      247.33      202.01     32.76 o 
  -1   8   3      602.60      552.19     19.82 o 
   0   8   3      368.82      339.60     14.79 o 
   1   8   3       26.82       27.80      6.07 o 
   2   8   3        2.30        4.02      4.64 o 
   3   8   3      734.73      739.62     14.41 o 
   4   8   3     1187.63     1206.18     19.60 o 
   5   8   3     1095.34     1146.75     19.07 o 
   6   8   3      981.73      957.61     25.14 o 
   7   8   3      490.89      468.27     24.77 o 
   8   8   3       30.96       36.59     10.12 o 
   9   8   3        6.69        8.29      7.39 o 
  10   8   3      324.99      310.34     28.04 o 
  11   8   3       36.83       24.10     10.79 o 
  12   8   3      190.37      220.77     28.22 o 
  -6   9   3        0.58        9.50     10.35 o 
  -5   9   3        1.15       -7.39      7.39 o 
  -4   9   3        0.16        9.37      6.92 o 
  -3   9   3       93.42       89.13     11.13 o 
  -2   9   3       37.43       49.84      8.41 o 
  -1   9   3        1.63        4.35      4.71 o 
   0   9   3        2.88       -2.95      2.95 o 
   1   9   3      249.76      261.73     15.34 o 
   2   9   3      883.19      931.44     25.27 o 
   3   9   3       32.62       26.86      7.55 o 
   4   9   3       11.37        4.81      3.18 o 
   5   9   3      661.14      646.24     14.72 o 
   6   9   3      117.70      108.48     12.72 o 
   7   9   3      223.43      229.13     15.18 o 
   8   9   3      118.32      114.66     11.91 o 
   9   9   3       41.38       36.64     10.70 o 
  10   9   3      161.82      186.14     22.66 o 
  11   9   3       13.16       23.78     10.84 o 
  12   9   3        0.12       -7.52      7.52 o 
  -5  10   3       98.30      110.94     20.69 o 
  -4  10   3       74.87      101.58     20.04 o 
  -3  10   3      743.88      767.61     28.28 o 
  -2  10   3       60.29       63.75     10.08 o 
  -1  10   3       66.57       67.65      9.63 o 
   0  10   3       77.73       78.58     10.12 o 
   1  10   3       52.60       45.00      7.96 o 
   2  10   3      854.08      874.35     26.00 o 
   3  10   3     1032.96     1010.63     26.99 o 
   4  10   3       69.11       74.58      8.88 o 
   5  10   3        3.90        3.36      7.12 o 
   6  10   3      205.54      248.27     14.97 o 
   7  10   3      681.97      681.63     27.66 o 
   8  10   3       24.77       23.70      9.81 o 
   9  10   3      335.62      299.02     19.55 o 
  10  10   3      165.79      171.47     16.18 o 
  11  10   3      157.63      173.64     17.05 o 
  12  10   3        0.84       -3.00     10.28 o 
  -4  11   3       25.46       40.31     14.11 o 
  -3  11   3        0.17        6.33      8.98 o 
  -2  11   3        6.46       -3.27     12.38 o 
  -1  11   3      124.75      124.32     15.72 o 
   0  11   3        7.57        7.20      4.81 o 
   1  11   3      413.82      381.74     18.49 o 
   2  11   3        7.30        1.81      4.55 o 
   3  11   3       36.66       37.98      7.49 o 
   4  11   3       14.56       16.47      6.76 o 
   5  11   3      575.88      589.87     34.80 o 
   6  11   3      322.63      385.32     32.47 o 
   7  11   3      286.61      282.35     28.44 o 
   8  11   3      341.09      290.95     30.01 o 
   9  11   3        6.25        7.10      5.89 o 
  10  11   3        6.73       -0.27      4.84 o 
  11  11   3       37.82       34.48     15.83 o 
  -3  12   3        0.06        3.56      6.52 o 
  -2  12   3        3.99        1.43      6.45 o 
  -1  12   3      124.84      145.61     21.63 o 
   0  12   3       11.25       -0.43      4.89 o 
   1  12   3       61.74       69.43     10.10 o 
   2  12   3      138.28      140.82     13.79 o 
   3  12   3       11.99        2.62      5.16 o 
   4  12   3      307.83      312.48     17.42 o 
   5  12   3       98.57       80.40     15.86 o 
   6  12   3      165.88      170.42     23.51 o 
   7  12   3       82.44       99.21     17.69 o 
   8  12   3       53.77       72.74     15.63 o 
   9  12   3        0.16       -2.87      9.41 o 
  10  12   3      120.02       83.80     18.09 o 
  11  12   3       13.99       27.10     12.81 o 
  -1  13   3        5.94       -3.83      6.14 o 
   0  13   3       40.85       46.83     12.18 o 
   1  13   3       24.28       21.56      6.67 o 
   2  13   3       36.98       48.53      9.51 o 
   3  13   3        1.87       -1.56     10.70 o 
   4  13   3       39.48       36.46     13.48 o 
   5  13   3        1.28       -4.57      7.97 o 
   6  13   3       80.58       59.79     15.63 o 
   7  13   3      173.34      185.07     26.11 o 
   8  13   3       28.63       37.80     13.03 o 
   9  13   3       69.31       96.61     20.65 o 
  10  13   3        1.08        6.54      9.54 o 
   0  14   3       14.76       17.94      8.27 o 
   1  14   3       11.79       15.04      7.32 o 
   2  14   3      203.35      233.00     30.50 o 
   3  14   3        3.48       23.37     13.41 o 
   4  14   3       12.48       28.75     13.57 o 
   5  14   3       66.91       67.86     17.11 o 
   6  14   3        6.03        0.31      9.36 o 
   7  14   3        4.03        8.33     10.39 o 
   8  14   3      181.49      212.70     30.05 o 
   4  15   3       46.33       36.32     13.75 o 
   5  15   3      116.41      135.67     24.23 o 
   6  15   3       98.47      116.77     22.30 o 
  -7 -14   4      145.01      145.70     25.44 o 
  -6 -14   4       60.13       68.44     17.74 o 
  -5 -14   4      104.05      126.89     22.48 o 
  -4 -14   4       57.04       64.32     17.06 o 
  -3 -14   4        1.41        8.58      6.45 o 
  -2 -14   4      241.75      250.49     32.49 o 
  -1 -14   4       20.74       29.88      9.17 o 
   0 -14   4       11.70        6.83     14.11 o 
  -9 -13   4        4.95       14.69     12.05 o 
  -8 -13   4       78.45       96.61     18.81 o 
  -7 -13   4       43.47       95.04     19.48 o 
  -5 -13   4       20.21       45.06     13.35 o 
  -4 -13   4       92.61       78.34     16.57 o 
  -3 -13   4      158.58      152.26     14.93 o 
  -2 -13   4       30.73       35.53      8.19 o 
  -1 -13   4       57.79       66.83     10.79 o 
   0 -13   4      153.29      143.64     15.69 o 
   1 -13   4      164.00      177.01     18.29 o 
   2 -13   4      122.58      161.55     17.70 o 
 -10 -12   4       21.71       20.33     13.39 o 
  -9 -12   4       63.68       37.00     15.36 o 
  -8 -12   4      174.73      153.54     22.89 o 
  -7 -12   4       29.18       44.65     12.94 o 
  -6 -12   4       80.93      108.17     18.54 o 
  -5 -12   4        2.91       -0.04      7.12 o 
  -4 -12   4      257.71      256.57     16.96 o 
  -3 -12   4      384.94      367.93     19.35 o 
  -2 -12   4      534.48      478.58     21.37 o 
  -1 -12   4        5.71        7.49      6.02 o 
   0 -12   4       42.44       57.55      9.79 o 
   1 -12   4       99.90      108.76     14.24 o 
   2 -12   4        0.98       -0.86      8.55 o 
   3 -12   4        6.02        6.16      7.38 o 
 -10 -11   4      181.43      266.12     21.25 o 
  -9 -11   4      570.01      626.09     37.47 o 
  -8 -11   4      103.36      120.32     13.53 o 
  -7 -11   4        6.77        6.99      8.24 o 
  -6 -11   4       78.06       73.99     15.86 o 
  -5 -11   4      309.24      283.87     27.63 o 
  -4 -11   4      277.60      299.65     16.09 o 
  -3 -11   4       65.50       70.41      9.26 o 
  -2 -11   4      588.69      552.87     21.70 o 
  -1 -11   4      408.32      411.18     25.44 o 
   0 -11   4        4.43        9.14      5.68 o 
   1 -11   4       22.78        9.79      6.10 o 
   2 -11   4       35.28       26.21      7.80 o 
   3 -11   4       45.13       48.26      9.34 o 
   4 -11   4        2.72       10.42      8.22 o 
   5 -11   4       10.96       11.80      8.36 o 
 -11 -10   4      131.67      133.47     22.66 o 
 -10 -10   4       61.88       74.43     11.61 o 
  -9 -10   4       79.69       74.88     11.24 o 
  -8 -10   4        9.60       12.77      8.71 o 
  -7 -10   4       91.27      121.96     12.79 o 
  -6 -10   4       36.92       35.19     11.47 o 
  -5 -10   4       23.27       23.11      6.26 o 
  -4 -10   4        1.12        0.31      3.72 o 
  -3 -10   4       65.12       62.70      8.14 o 
  -2 -10   4       11.28        1.70      5.44 o 
  -1 -10   4      612.40      543.56     31.55 o 
   0 -10   4       16.02       10.11      5.37 o 
   1 -10   4      124.27      117.82     12.88 o 
   2 -10   4      663.13      634.67     32.07 o 
   3 -10   4       18.63       16.05      5.38 o 
   4 -10   4       39.37       33.31      8.03 o 
   5 -10   4       47.19       54.13     11.07 o 
   6 -10   4        2.01        2.04     20.47 o 
 -11  -9   4       48.83       70.18     17.38 o 
 -10  -9   4      168.71      170.53     15.97 o 
  -9  -9   4        2.59        4.40      5.33 o 
  -8  -9   4       10.07       11.23      5.71 o 
  -7  -9   4      200.65      212.43     15.99 o 
  -6  -9   4        6.69        1.66      4.34 o 
  -5  -9   4      145.81      146.49      8.68 o 
  -4  -9   4        7.48        5.24      3.24 o 
  -3  -9   4      482.97      481.82     13.32 o 
  -2  -9   4      234.21      188.77     16.28 o 
  -1  -9   4      147.68      140.61     12.23 o 
   0  -9   4        5.73        1.55      3.85 o 
   1  -9   4      135.64      114.83     12.04 o 
   2  -9   4      167.61      168.29     19.21 o 
   3  -9   4      375.63      366.83     21.73 o 
   4  -9   4       60.88       63.35     10.50 o 
   5  -9   4        1.10       -1.18     11.17 o 
   6  -9   4      130.70      165.10     17.26 o 
   7  -9   4       56.40       69.56     12.58 o 
 -11  -8   4       55.63       71.89     17.02 o 
 -10  -8   4       83.86       86.85     11.43 o 
  -9  -8   4      249.04      250.43     28.87 o 
  -8  -8   4      316.28      338.00     17.84 o 
  -7  -8   4       12.20        7.41      5.44 o 
  -6  -8   4       88.43       96.32     10.29 o 
  -5  -8   4        1.59       13.96      4.78 o 
  -4  -8   4      229.39      237.38      9.53 o 
  -3  -8   4        0.07        5.40      2.72 o 
  -2  -8   4      585.47      555.68     18.74 o 
  -1  -8   4        5.95        4.94      2.55 o 
   0  -8   4      254.40      248.39     14.99 o 
   1  -8   4       38.95       49.96      9.67 o 
   2  -8   4       30.64       25.16      6.03 o 
   3  -8   4       59.32       60.46      9.07 o 
   4  -8   4      110.83      126.68     13.55 o 
   5  -8   4        1.02        5.27      5.66 o 
   6  -8   4        5.56        1.71      5.69 o 
   7  -8   4      242.88      269.13     21.67 o 
 -12  -7   4        5.86       17.56     12.09 o 
 -11  -7   4        2.48        4.12     10.44 o 
 -10  -7   4        7.10       10.03      9.23 o 
  -9  -7   4      104.61       87.17     10.65 o 
  -8  -7   4       16.56       25.07     11.80 o 
  -7  -7   4        0.14        4.56      4.19 o 
  -6  -7   4     1006.41      949.53     32.76 o 
  -5  -7   4      199.55      181.85      8.29 o 
  -4  -7   4      949.30     1005.42     17.98 o 
  -3  -7   4       74.41       66.30      5.59 o 
  -2  -7   4      141.53      139.56      9.82 o 
  -1  -7   4     1302.83     1312.50     20.01 o 
   0  -7   4      303.74      273.57     10.75 o 
   1  -7   4      990.45      959.34     16.77 o 
   2  -7   4     2442.20     2295.98     43.14 o 
   3  -7   4      870.38      805.89     25.24 o 
   4  -7   4        5.20       12.06      4.71 o 
   5  -7   4      226.44      197.66     16.49 o 
   6  -7   4        0.48       -1.31      5.17 o 
   7  -7   4       68.20       68.42     10.51 o 
   8  -7   4       17.91        4.01      6.96 o 
 -12  -6   4       64.45      111.48     22.44 o 
 -11  -6   4       18.48        3.85      9.05 o 
 -10  -6   4       40.42       67.94     15.41 o 
  -9  -6   4        2.15        7.71      5.05 o 
  -8  -6   4        0.44       -4.73      4.73 o 
  -7  -6   4       72.28       64.95      9.11 o 
  -6  -6   4     2026.82     2125.80     28.62 o 
  -5  -6   4       15.63        5.79      3.24 o 
  -4  -6   4     1457.60     1547.23     21.86 o 
  -3  -6   4     1329.97     1459.04     20.96 o 
  -2  -6   4      920.65      940.70     24.59 o 
  -1  -6   4      754.30      699.02     13.48 o 
   0  -6   4      461.25      478.31     10.98 o 
   1  -6   4      564.58      523.72     11.79 o 
   2  -6   4       79.42       78.03      7.39 o 
   3  -6   4      207.94      185.91     10.87 o 
   4  -6   4        5.06        4.41      5.21 o 
   5  -6   4        0.44        4.77      4.29 o 
   6  -6   4      241.13      227.86     17.50 o 
   7  -6   4       80.48       74.26     10.99 o 
   8  -6   4      254.16      224.89     18.81 o 
   9  -6   4      422.92      482.49     49.45 o 
 -12  -5   4        0.31        8.15      9.72 o 
 -11  -5   4       22.23       32.20     12.85 o 
 -10  -5   4      107.01      107.14     19.35 o 
  -9  -5   4        2.46       -5.78      5.87 o 
  -8  -5   4       12.10       25.04      9.85 o 
  -7  -5   4        0.15       -4.01      4.01 o 
  -6  -5   4      359.94      382.15     10.12 o 
  -5  -5   4      638.33      637.48     12.80 o 
  -4  -5   4      753.63      735.97     13.67 o 
  -3  -5   4     2631.54     2893.27     36.46 o 
  -2  -5   4      704.44      764.01     13.64 o 
  -1  -5   4     3387.28     3770.17     36.66 o 
   0  -5   4      680.61      684.19     20.32 o 
   1  -5   4       57.51       40.31      6.52 o 
   2  -5   4       85.69       82.70      5.53 o 
   3  -5   4       83.48       90.23      6.36 o 
   4  -5   4     1338.54     1243.82     21.72 o 
   5  -5   4      143.47      156.04     10.08 o 
   6  -5   4        4.53        5.30      3.45 o 
   7  -5   4       40.08       44.49      6.19 o 
   8  -5   4      105.23      100.37     12.31 o 
   9  -5   4       82.24      105.09     13.20 o 
 -12  -4   4        0.00       -1.43      8.29 o 
 -11  -4   4      107.67      134.64     22.26 o 
 -10  -4   4        0.20        2.73      5.82 o 
  -9  -4   4      129.39      130.38     18.99 o 
  -8  -4   4      120.42      113.85     17.60 o 
  -7  -4   4       79.31       60.15     12.68 o 
  -6  -4   4       11.26        9.88      4.08 o 
  -5  -4   4       12.32       24.93      3.41 o 
  -4  -4   4       21.05       15.48      2.78 o 
  -3  -4   4       66.25       66.89      4.64 o 
  -2  -4   4      273.22      264.29      7.50 o 
  -1  -4   4     2911.81     3080.93     30.55 o 
   0  -4   4        5.10       -0.45      1.59 o 
   1  -4   4     3615.07     3747.23     36.28 o 
   2  -4   4      303.81      290.14      8.66 o 
   3  -4   4       49.01       63.61      8.44 o 
   4  -4   4      279.16      299.67     12.81 o 
   5  -4   4       28.06       24.42      4.23 o 
   6  -4   4      379.19      383.32     13.06 o 
   7  -4   4     1191.62     1200.26     25.14 o 
   8  -4   4      277.40      281.84     14.34 o 
   9  -4   4      280.50      297.66     15.81 o 
  10  -4   4      184.87      178.75     25.04 o 
 -12  -3   4       81.70       65.17     17.56 o 
 -11  -3   4       15.48       17.78     11.02 o 
 -10  -3   4       65.46       92.13     16.98 o 
  -9  -3   4      949.93      909.89     42.06 o 
  -8  -3   4      386.61      404.80     26.78 o 
  -7  -3   4        3.90        6.46      4.00 o 
  -6  -3   4      179.28      179.34     18.90 o 
  -5  -3   4      674.25      754.39     17.35 o 
  -4  -3   4     1083.14     1149.65     16.46 o 
  -3  -3   4       22.90       32.24      3.32 o 
  -2  -3   4       41.29       47.52      3.76 o 
  -1  -3   4     1120.44     1172.14     15.43 o 
   0  -3   4      350.67      343.06      8.00 o 
   1  -3   4     3440.32     3562.41     33.72 o 
   2  -3   4     4855.62     5223.37     52.93 o 
   3  -3   4       62.59       47.72      4.54 o 
   4  -3   4      211.57      152.32     11.71 o 
   5  -3   4        4.96        5.32      3.79 o 
   6  -3   4      159.62      151.47     10.33 o 
   7  -3   4        0.67       -0.49      3.95 o 
   8  -3   4      240.40      233.01     12.92 o 
   9  -3   4      459.12      504.07     17.47 o 
  10  -3   4       71.55       46.28      9.29 o 
 -11  -2   4       13.92       -3.54      8.55 o 
 -10  -2   4      138.15      143.50     20.92 o 
  -9  -2   4       63.69       75.38     15.00 o 
  -8  -2   4       28.50       28.66      8.78 o 
  -7  -2   4      321.16      292.42     13.53 o 
  -6  -2   4       99.27      104.69      8.41 o 
  -5  -2   4       48.05       42.50      5.52 o 
  -4  -2   4      239.19      251.31      9.63 o 
  -3  -2   4     3382.45     3475.76     65.46 o 
  -2  -2   4      739.57      769.40     11.31 o 
  -1  -2   4      197.60      178.27      8.26 o 
   0  -2   4    15740.67    15927.36    125.45 o 
   1  -2   4    11773.46    12465.47     90.09 o 
   2  -2   4     3363.51     3550.35     66.01 o 
   3  -2   4      409.56      423.16     10.89 o 
   4  -2   4       22.23       36.46      4.34 o 
   5  -2   4     1343.65     1357.41     22.18 o 
   6  -2   4     2029.90     2123.33     30.49 o 
   7  -2   4      280.38      270.65     11.46 o 
   8  -2   4       32.94       34.01      5.65 o 
   9  -2   4      122.27      121.22     10.16 o 
  10  -2   4       83.05      111.16     12.75 o 
  11  -2   4      304.73      312.45     21.99 o 
 -11  -1   4       22.21        4.93      9.27 o 
 -10  -1   4      341.91      309.45     30.55 o 
  -9  -1   4        0.55        8.47      6.99 o 
  -8  -1   4        5.34        4.04      4.63 o 
  -7  -1   4      305.35      284.92     14.09 o 
  -6  -1   4      325.73      359.23     24.57 o 
  -5  -1   4      254.89      268.29     11.08 o 
  -4  -1   4     4709.87     5249.72     58.47 o 
  -3  -1   4     1901.44     2008.63     77.87 o 
  -2  -1   4       75.55       73.03      3.95 o 
  -1  -1   4     3133.82     3170.83     36.65 o 
   0  -1   4      160.94      176.99      5.06 o 
   1  -1   4    15522.90    16203.14    112.66 o 
   2  -1   4     6413.70     6673.38     53.46 o 
   3  -1   4      475.52      471.97     10.22 o 
   4  -1   4      227.85      257.69      8.36 o 
   5  -1   4      976.56     1074.41     18.74 o 
   6  -1   4      373.43      357.91     11.41 o 
   7  -1   4      665.09      655.06     16.58 o 
   8  -1   4        3.25        1.39      3.14 o 
   9  -1   4      209.00      184.51     15.74 o 
  10  -1   4       16.48       12.13      5.85 o 
  11  -1   4       58.05       66.86     11.56 o 
 -11   0   4       16.19       22.48     11.65 o 
 -10   0   4       12.99        5.29      6.94 o 
  -9   0   4      678.14      691.99     36.10 o 
  -8   0   4       63.31       67.87     21.79 o 
  -7   0   4      636.71      638.70     15.60 o 
  -6   0   4       62.75       76.74      6.20 o 
  -5   0   4      322.18      300.60     13.70 o 
  -4   0   4       11.30       29.90      4.67 o 
  -3   0   4     1808.54     1934.83     20.76 o 
  -2   0   4     1895.39     1841.86     36.55 o 
  -1   0   4       17.90       24.58      3.59 o 
   0   0   4       99.12      104.33      6.94 o 
   1   0   4    10919.32    11118.72     84.25 o 
   2   0   4       11.62       10.01      2.17 o 
   3   0   4      168.15      141.38      5.66 o 
   4   0   4      186.43      174.81     10.25 o 
   5   0   4      532.20      511.89     12.08 o 
   6   0   4      550.15      567.09     13.79 o 
   7   0   4       15.56       18.91      3.73 o 
   8   0   4       11.52        8.46      3.72 o 
   9   0   4       12.14       22.39      7.01 o 
  10   0   4       34.21       42.31      8.17 o 
  11   0   4      116.86      129.18     14.39 o 
  12   0   4        0.01       -3.67      5.49 o 
 -11   1   4       12.54       28.84     13.12 o 
 -10   1   4       51.10       72.16     15.72 o 
  -9   1   4        2.03       -2.73      6.23 o 
  -8   1   4      975.20      934.20     26.74 o 
  -7   1   4     2397.34     2275.14     41.47 o 
  -6   1   4      724.76      713.67     18.51 o 
  -5   1   4      174.29      215.28     13.93 o 
  -4   1   4      295.07      289.80      8.27 o 
  -3   1   4     2066.29     2323.74     24.46 o 
  -2   1   4      820.79      860.48     17.87 o 
  -1   1   4      262.28      255.24      4.96 o 
   0   1   4     3210.20     3408.27     37.02 o 
   1   1   4     5918.17     5883.82     45.72 o 
   2   1   4     2071.38     2074.88     21.42 o 
   3   1   4      102.98      102.68      4.79 o 
   4   1   4      101.72       90.60      5.07 o 
   5   1   4       22.39       23.48      3.38 o 
   6   1   4      462.04      416.09     11.30 o 
   7   1   4       94.01       86.96      6.72 o 
   8   1   4      401.75      382.45     17.66 o 
   9   1   4     1313.55     1167.89     46.38 o 
  10   1   4        0.52       -0.97      4.52 o 
  11   1   4       54.04       48.99      9.18 o 
  12   1   4       23.11       28.81      8.09 o 
 -10   2   4       77.03       82.90     16.30 o 
  -9   2   4      114.26      146.65     16.33 o 
  -8   2   4      315.92      344.36     17.98 o 
  -7   2   4      203.65      216.73     14.79 o 
  -6   2   4      143.89      154.69      8.92 o 
  -5   2   4        0.27        2.15      2.61 o 
  -4   2   4       66.33       68.56      5.23 o 
  -3   2   4     5954.42     6460.53     54.09 o 
  -2   2   4     6453.35     6784.49     54.20 o 
  -1   2   4     3296.53     3478.39     30.68 o 
   0   2   4    13160.67    13456.94    150.44 o 
   1   2   4    12431.84    12808.45    130.56 o 
   2   2   4     3359.31     3488.97     31.26 o 
   3   2   4     1292.07     1365.01     23.14 o 
   4   2   4      645.57      622.97     11.13 o 
   5   2   4      423.96      444.37      9.96 o 
   6   2   4     1027.17     1096.51     17.78 o 
   7   2   4     1166.82     1211.07     25.33 o 
   8   2   4      271.32      201.65     14.52 o 
   9   2   4      644.97      588.02     53.37 o 
  10   2   4       41.87       32.00      7.30 o 
  11   2   4        7.70        8.99      8.44 o 
  12   2   4       10.93       18.49      7.38 o 
  -9   3   4      202.44      201.46     17.15 o 
  -8   3   4      399.81      377.63     19.24 o 
  -7   3   4        8.75       10.42      9.63 o 
  -6   3   4      124.17      139.04      8.92 o 
  -5   3   4      276.04      260.09     12.89 o 
  -4   3   4       23.17       31.38      4.13 o 
  -3   3   4      889.37      879.42     15.17 o 
  -2   3   4        1.54        6.13      2.62 o 
  -1   3   4     3658.35     3980.35     35.45 o 
   0   3   4      109.39      116.63      4.67 o 
   1   3   4       33.71       39.16      6.79 o 
   2   3   4      434.77      517.96     11.50 o 
   3   3   4     3295.01     3481.74     37.63 o 
   4   3   4        5.16        5.33      2.31 o 
   5   3   4     1095.90     1058.58     15.15 o 
   6   3   4      435.21      463.73     12.83 o 
   7   3   4       26.23       34.29      3.91 o 
   8   3   4      466.78      446.48     18.30 o 
   9   3   4        9.85       12.77      5.30 o 
  10   3   4      269.42      210.47     20.92 o 
  11   3   4      189.12      194.14     17.13 o 
  12   3   4        7.15       23.65     10.44 o 
  -9   4   4       94.55      117.71     19.66 o 
  -8   4   4       21.20       39.28     11.87 o 
  -7   4   4      398.62      376.11     22.57 o 
  -6   4   4      635.02      639.83     21.01 o 
  -5   4   4        4.14        4.21      4.20 o 
  -4   4   4       81.09       83.06      8.05 o 
  -3   4   4      341.91      356.25     10.06 o 
  -2   4   4       52.62       54.25      4.60 o 
  -1   4   4      906.08      968.60     28.80 o 
   0   4   4     3239.34     3341.00     31.44 o 
   1   4   4      676.74      680.59     11.40 o 
   2   4   4     1791.55     1809.61     35.70 o 
   3   4   4      704.97      725.96     14.98 o 
   4   4   4     1337.14     1362.19     40.40 o 
   5   4   4     1322.77     1289.84     18.35 o 
   6   4   4      151.88      127.16     14.11 o 
   7   4   4      302.38      283.87     19.08 o 
   8   4   4      528.83      515.84     27.41 o 
   9   4   4      146.64      135.49     18.18 o 
  10   4   4       38.70       33.55     11.47 o 
  11   4   4        9.14       19.26      8.51 o 
  12   4   4        0.22       -4.34      7.97 o 
  -9   5   4       12.32       18.18     11.69 o 
  -8   5   4        2.62       -6.90      6.90 o 
  -7   5   4      121.04      152.64     21.50 o 
  -6   5   4      201.54      211.85     23.60 o 
  -5   5   4     1048.64      986.47     20.40 o 
  -4   5   4      119.93      131.92      8.50 o 
  -3   5   4      431.64      472.44     17.93 o 
  -2   5   4      289.24      289.47      8.92 o 
  -1   5   4      514.08      660.98     12.25 o 
   0   5   4        1.96        7.85      2.14 o 
   1   5   4     3077.82     3292.54     31.88 o 
   2   5   4      399.94      458.96      9.75 o 
   3   5   4     2734.95     2837.64     34.30 o 
   4   5   4      675.54      727.88     14.52 o 
   5   5   4     1584.89     1683.48     23.29 o 
   6   5   4      167.78      207.82     17.06 o 
   7   5   4      208.81      196.22     18.32 o 
   8   5   4      237.20      242.67     21.90 o 
   9   5   4       33.96       32.52      9.81 o 
  10   5   4       71.50       85.10     15.99 o 
  11   5   4        8.14       -2.51      6.76 o 
  12   5   4       34.78       39.32     12.14 o 
  -8   6   4       89.92       90.21     18.09 o 
  -7   6   4       72.50       69.47     15.45 o 
  -6   6   4        5.73       -6.18      6.18 o 
  -5   6   4      281.02      254.80     18.54 o 
  -4   6   4        4.60        3.44      4.78 o 
  -3   6   4      268.70      283.77      9.86 o 
  -2   6   4       76.03       70.45      5.20 o 
  -1   6   4      568.29      642.65     12.01 o 
   0   6   4      513.79      493.61     15.87 o 
   1   6   4       88.37      114.27      8.63 o 
   2   6   4      548.64      723.89     24.14 o 
   3   6   4       49.38       48.52      4.34 o 
   4   6   4     3035.46     3259.84     38.93 o 
   5   6   4       27.46       28.75      3.80 o 
   6   6   4      387.68      364.72     20.16 o 
   7   6   4      224.96      212.08     19.12 o 
   8   6   4      238.21      225.33     21.36 o 
   9   6   4      836.78      756.67     35.97 o 
  10   6   4      251.42      241.55     25.62 o 
  11   6   4        0.50        4.03      7.88 o 
  12   6   4        9.06        2.69      9.54 o 
  -8   7   4       77.70      100.69     21.10 o 
  -7   7   4      149.14      187.49     25.62 o 
  -6   7   4      241.26      198.73     25.71 o 
  -5   7   4      607.48      650.56     36.64 o 
  -4   7   4      133.04      147.83     13.15 o 
  -3   7   4       22.68       15.76      5.62 o 
  -2   7   4      322.19      316.92     15.04 o 
  -1   7   4      426.69      445.35     16.87 o 
   0   7   4      673.01      670.24     19.85 o 
   1   7   4        0.91        6.02      2.20 o 
   2   7   4     1141.98     1143.17     17.21 o 
   3   7   4      596.91      579.88     12.44 o 
   4   7   4        2.11        3.50      2.45 o 
   5   7   4       55.73       63.86      5.82 o 
   6   7   4      518.29      476.29     22.98 o 
   7   7   4     1162.38     1020.20     36.19 o 
   8   7   4      250.94      226.45     21.45 o 
   9   7   4      550.95      509.52     29.65 o 
  10   7   4       18.44       21.95     10.35 o 
  11   7   4       74.83       74.48     16.26 o 
  12   7   4      220.55      182.16     24.95 o 
  -7   8   4       34.21        9.36     11.47 o 
  -6   8   4      201.48      225.60     28.13 o 
  -5   8   4       24.20       21.45     11.82 o 
  -4   8   4        0.98        6.96      5.04 o 
  -3   8   4       55.54       61.82      8.86 o 
  -2   8   4        0.33        2.62      4.18 o 
  -1   8   4      701.81      695.11     22.09 o 
   0   8   4       27.98       24.03      5.45 o 
   1   8   4        8.42        2.38      3.55 o 
   2   8   4      960.76      995.98     24.62 o 
   3   8   4      168.09      179.46      7.87 o 
   4   8   4        0.85       -0.32      2.57 o 
   5   8   4      183.61      176.79     10.86 o 
   6   8   4       45.32       47.07      7.16 o 
   7   8   4      285.22      262.02     20.65 o 
   8   8   4        3.14       15.27      6.90 o 
   9   8   4      329.48      351.28     27.63 o 
  10   8   4       95.45       82.14     15.45 o 
  11   8   4       15.66       16.03      8.91 o 
  12   8   4       19.12       21.19     11.33 o 
  -6   9   4       12.82       29.74     12.81 o 
  -5   9   4      207.37      178.35     26.43 o 
  -4   9   4       23.80       38.67      8.69 o 
  -3   9   4      336.74      323.90     19.79 o 
  -2   9   4      577.64      608.01     23.02 o 
  -1   9   4      960.24      896.01     37.11 o 
   0   9   4      126.34      131.69     12.06 o 
   1   9   4      644.93      615.41     20.84 o 
   2   9   4      246.63      232.42     14.41 o 
   3   9   4      178.28      165.87     15.74 o 
   4   9   4      298.45      284.98     10.14 o 
   5   9   4      593.84      581.23     14.20 o 
   6   9   4      270.24      286.37     32.23 o 
   7   9   4      102.76       96.86     11.76 o 
   8   9   4       99.21       86.26     10.78 o 
   9   9   4      147.16      116.32     17.33 o 
  10   9   4      195.07      214.32     24.28 o 
  11   9   4      139.01      186.95     23.47 o 
  12   9   4       34.61       39.64     13.48 o 
  -5  10   4       23.05       32.38     13.03 o 
  -4  10   4        3.12        0.63      9.54 o 
  -3  10   4       18.63        9.64      7.14 o 
  -2  10   4      466.17      445.86     21.89 o 
  -1  10   4      167.52      140.00     13.31 o 
   0  10   4       33.07       34.85      6.89 o 
   1  10   4      625.87      641.79     22.69 o 
   2  10   4      354.06      341.84     16.46 o 
   3  10   4        2.03        7.76      4.41 o 
   4  10   4      156.71      148.18     12.36 o 
   5  10   4       42.24       28.71     10.17 o 
   6  10   4      517.53      486.19     28.44 o 
   7  10   4      630.22      628.21     22.25 o 
   8  10   4      266.32      241.17     16.68 o 
   9  10   4       34.57       16.21      6.74 o 
  10  10   4       21.99       39.95      8.36 o 
  11  10   4        3.47       -2.68      9.27 o 
  12  10   4       27.01       48.73     13.48 o 
  -4  11   4       80.96      114.79     21.77 o 
  -3  11   4       51.10       53.91     10.46 o 
  -2  11   4      216.74      228.41     18.45 o 
  -1  11   4       66.98       88.14     11.12 o 
   0  11   4      114.70       96.27     11.52 o 
   1  11   4      101.10      105.69     11.80 o 
   2  11   4       22.80       27.36      6.43 o 
   3  11   4      793.39      803.42     40.00 o 
   4  11   4      863.41      907.12     26.74 o 
   5  11   4       78.13       53.25     13.88 o 
   6  11   4      114.58      122.95     19.39 o 
   7  11   4      540.17      571.51     35.34 o 
   8  11   4       21.58       19.21      9.14 o 
   9  11   4       22.60       19.21     15.14 o 
  10  11   4      285.31      276.69     20.53 o 
  11  11   4      138.55      152.97     16.56 o 
  -3  12   4       35.68       51.10     14.87 o 
  -2  12   4       53.46       76.62     13.62 o 
  -1  12   4        0.10        7.79     21.99 o 
   0  12   4       73.24       79.70     11.31 o 
   1  12   4       37.48       50.07      8.86 o 
   2  12   4       97.06       88.80     11.50 o 
   3  12   4      246.48      250.10     29.92 o 
   4  12   4        6.17        0.27      4.74 o 
   5  12   4        0.27       -3.85      6.49 o 
   6  12   4      704.03      723.97     40.98 o 
   7  12   4        8.08        4.21      8.20 o 
   8  12   4      301.34      279.13     30.41 o 
   9  12   4       95.31      109.11     20.11 o 
  10  12   4       29.00       45.51     14.65 o 
  11  12   4       26.86       48.15     15.90 o 
  -1  13   4       75.11      102.13     13.98 o 
   0  13   4       10.46       10.80      7.42 o 
   1  13   4       10.00        4.23      5.66 o 
   2  13   4     1058.32     1082.15     48.19 o 
   3  13   4       30.68       41.65      8.59 o 
   4  13   4      126.56      117.62     19.66 o 
   5  13   4        2.65        2.11      8.47 o 
   6  13   4      121.14      122.68     20.96 o 
   7  13   4       25.25       41.56     13.44 o 
   8  13   4       35.77       35.43     13.26 o 
   9  13   4        0.44       29.87     12.32 o 
  10  13   4       14.43       12.59     11.15 o 
   1  14   4       77.06       75.73     12.40 o 
   2  14   4       32.21       26.82      7.50 o 
   3  14   4      105.78      125.64     13.98 o 
   4  14   4       23.16       23.47     11.96 o 
   5  14   4        5.59       13.66     10.17 o 
   6  14   4       12.22       22.39     12.05 o 
   7  14   4      113.49      120.39     22.98 o 
   8  14   4      272.47      288.40     34.53 o 
   5  15   4       29.35       22.08     14.24 o 
  -7 -14   5      197.96      155.73     26.34 o 
  -6 -14   5      244.65      317.91     34.71 o 
  -5 -14   5       28.29       43.98     14.42 o 
  -4 -14   5       24.24       19.84     12.72 o 
  -3 -14   5      258.41      285.84     32.88 o 
  -2 -14   5       89.09       87.84     12.81 o 
  -1 -14   5       10.19       -2.22      5.57 o 
  -8 -13   5      172.09      159.90     25.75 o 
  -7 -13   5       14.84       32.74     13.44 o 
  -6 -13   5       21.24        1.39      9.63 o 
  -4 -13   5      164.95      121.74     21.59 o 
  -3 -13   5      628.25      578.50     24.53 o 
  -2 -13   5      143.33      170.19     28.66 o 
  -1 -13   5       15.37       18.40      7.35 o 
   0 -13   5      151.45      120.25     14.31 o 
   1 -13   5        8.07       11.93      9.92 o 
   2 -13   5        0.67       -5.98      5.98 o 
  -9 -12   5       27.97       23.56     11.47 o 
  -8 -12   5      103.05       97.01     19.08 o 
  -7 -12   5        0.77        0.54      7.84 o 
  -6 -12   5      211.32      255.92     28.22 o 
  -5 -12   5        3.06        3.22      6.45 o 
  -4 -12   5      698.26      606.21     22.75 o 
  -3 -12   5      820.37      796.02     27.33 o 
  -2 -12   5      131.46      158.44     15.07 o 
  -1 -12   5       70.31       46.44     16.35 o 
   0 -12   5       45.77       59.89     10.26 o 
   1 -12   5        7.05       19.79      7.35 o 
   2 -12   5       80.17       67.14     12.10 o 
   3 -12   5       63.68       78.91     12.92 o 
 -10 -11   5       15.60       11.33     11.42 o 
  -9 -11   5        3.41       10.97      7.45 o 
  -8 -11   5        7.91       -2.36      8.47 o 
  -7 -11   5      518.24      513.16     22.93 o 
  -6 -11   5       78.42       77.80     15.99 o 
  -5 -11   5       67.09       84.96     16.21 o 
  -4 -11   5      607.68      583.00     29.54 o 
  -3 -11   5        4.74       -1.23      4.57 o 
  -2 -11   5       96.20      101.82     11.67 o 
  -1 -11   5        5.73        0.37      4.38 o 
   0 -11   5       72.29       72.87     10.39 o 
   1 -11   5       86.14      101.82     12.84 o 
   2 -11   5      265.65      287.74     21.35 o 
   3 -11   5        4.11        8.39      6.33 o 
   4 -11   5        0.39       -7.35      7.35 o 
 -11 -10   5       97.50      107.72     21.45 o 
 -10 -10   5       52.22       68.23     11.32 o 
  -9 -10   5       57.03       84.87     23.25 o 
  -8 -10   5      211.12      246.79     33.61 o 
  -7 -10   5      176.10      204.40     16.23 o 
  -6 -10   5      119.35      124.71     12.70 o 
  -5 -10   5      179.92      193.81     16.89 o 
  -4 -10   5        0.75       -3.47      3.47 o 
  -3 -10   5      170.04      190.18     13.90 o 
  -2 -10   5        4.80        6.70      6.34 o 
  -1 -10   5       26.59       21.98      6.33 o 
   0 -10   5      238.35      248.11     17.31 o 
   1 -10   5      854.36      818.83     28.26 o 
   2 -10   5       61.30       48.79      9.16 o 
   3 -10   5      239.83      203.17     19.46 o 
   4 -10   5      158.15      172.02     40.87 o 
   5 -10   5       13.58       13.04      7.88 o 
   6 -10   5      112.24      114.53     15.61 o 
 -11  -9   5      114.33      137.19     23.83 o 
 -10  -9   5       24.29       14.15     10.62 o 
  -9  -9   5      781.82      834.86     29.36 o 
  -8  -9   5      151.91      134.03     13.90 o 
  -7  -9   5       92.30       93.68     18.16 o 
  -6  -9   5       57.24       59.36      8.80 o 
  -5  -9   5      300.80      294.67     12.20 o 
  -4  -9   5       23.95       32.27      4.91 o 
  -3  -9   5       69.97       63.51      6.25 o 
  -2  -9   5       30.49       20.13      5.37 o 
  -1  -9   5       33.57       36.86     12.09 o 
   0  -9   5      188.08      160.81     13.56 o 
   1  -9   5      181.29      169.03     14.59 o 
   2  -9   5      983.03      926.21     29.42 o 
   3  -9   5        3.82       -1.47     10.79 o 
   4  -9   5        0.25        1.28      4.92 o 
   5  -9   5       25.90       45.97      9.52 o 
   6  -9   5      100.58      112.09     14.28 o 
 -11  -8   5       20.08       22.93     14.78 o 
 -10  -8   5      231.02      263.05     29.74 o 
  -9  -8   5        3.63        6.64      5.19 o 
  -8  -8   5       38.55       35.72      7.64 o 
  -7  -8   5       55.09       44.22      7.73 o 
  -6  -8   5      237.06      257.34     15.68 o 
  -5  -8   5      824.14      798.29     18.15 o 
  -4  -8   5      253.06      239.92     10.04 o 
  -3  -8   5      459.75      474.18     25.82 o 
  -2  -8   5       63.99       49.75      7.03 o 
  -1  -8   5        0.26       -0.23      2.78 o 
   0  -8   5       69.18       73.65      9.21 o 
   1  -8   5      224.91      184.40     14.24 o 
   2  -8   5        3.66        9.15      5.21 o 
   3  -8   5        1.06        7.09      4.83 o 
   4  -8   5        0.13        0.99      4.81 o 
   5  -8   5      319.24      287.29     34.29 o 
   6  -8   5      225.70      258.49     20.75 o 
   7  -8   5        0.28        6.68      9.16 o 
 -11  -7   5        0.38        3.81      8.02 o 
 -10  -7   5       79.84      130.02     21.45 o 
  -9  -7   5       10.28        0.85      4.37 o 
  -8  -7   5        4.27        5.77      4.59 o 
  -7  -7   5     1505.87     1462.23     40.44 o 
  -6  -7   5      195.89      198.84     19.35 o 
  -5  -7   5      131.23      131.81      9.83 o 
  -4  -7   5        1.58       -0.93      2.64 o 
  -3  -7   5        0.41       -1.01      2.40 o 
  -2  -7   5      102.67      105.72      6.87 o 
  -1  -7   5      200.65      218.17      8.84 o 
   0  -7   5      146.98      153.87      9.38 o 
   1  -7   5      412.95      417.57     11.56 o 
   2  -7   5      306.15      287.66     10.87 o 
   3  -7   5      300.07      265.67     25.19 o 
   4  -7   5        9.69       14.04      5.17 o 
   5  -7   5        0.32       -0.78      4.95 o 
   6  -7   5       75.18       80.37     11.17 o 
   7  -7   5        1.89       12.38      5.58 o 
   8  -7   5      289.64      361.20     26.63 o 
 -12  -6   5        8.73       13.53     11.20 o 
 -11  -6   5       34.22       42.59     14.33 o 
 -10  -6   5        1.80       18.99     10.03 o 
  -9  -6   5       90.14       72.87     16.08 o 
  -8  -6   5       75.55       68.88      9.03 o 
  -7  -6   5      412.05      411.54     17.18 o 
  -6  -6   5      350.21      354.00     17.65 o 
  -5  -6   5     2449.70     2467.43     38.36 o 
  -4  -6   5       85.33       93.97      6.31 o 
  -3  -6   5        0.53       -1.53      2.26 o 
  -2  -6   5      193.11      166.55      7.59 o 
  -1  -6   5      122.32      132.78      8.00 o 
   0  -6   5      486.63      475.62     11.62 o 
   1  -6   5       84.60      110.82      8.97 o 
   2  -6   5      335.90      348.49     15.34 o 
   3  -6   5       25.76       29.90      4.41 o 
   4  -6   5      264.97      258.77     15.23 o 
   5  -6   5      751.70      750.84     38.63 o 
   6  -6   5       49.12       38.53      7.93 o 
   7  -6   5        3.08        5.08      8.35 o 
   8  -6   5       19.66       19.31      7.21 o 
   9  -6   5        1.34        6.51      8.80 o 
 -12  -5   5       59.60       50.30     16.30 o 
 -11  -5   5      201.91      235.10     29.47 o 
 -10  -5   5       79.79       68.89     15.99 o 
  -9  -5   5      120.88      149.91     21.81 o 
  -8  -5   5      507.01      524.55     19.75 o 
  -7  -5   5      994.16      947.74     25.01 o 
  -6  -5   5      208.19      197.35      8.59 o 
  -5  -5   5       24.33       42.33      5.32 o 
  -4  -5   5      265.84      279.08      8.76 o 
  -3  -5   5     2616.50     2837.27     31.29 o 
  -2  -5   5      167.57      167.34      6.94 o 
  -1  -5   5      390.35      458.45     10.94 o 
   0  -5   5      332.15      340.77      9.40 o 
   1  -5   5       74.34       76.16      5.55 o 
   2  -5   5     1181.04     1279.19     21.17 o 
   3  -5   5        2.89        1.97      3.21 o 
   4  -5   5        4.47        4.43      2.79 o 
   5  -5   5      121.36      117.29      8.57 o 
   6  -5   5       11.92       12.26      5.53 o 
   7  -5   5      249.83      286.05     13.48 o 
   8  -5   5        2.49       12.97      9.45 o 
   9  -5   5       28.62       47.85      9.96 o 
 -11  -4   5       50.97       47.79     14.91 o 
 -10  -4   5       67.79       73.27     15.86 o 
  -9  -4   5      141.65       88.50     17.02 o 
  -8  -4   5     1044.90     1098.41     45.01 o 
  -7  -4   5       74.46       81.73     10.84 o 
  -6  -4   5      198.27      183.35      9.50 o 
  -5  -4   5       35.52       46.34      4.62 o 
  -4  -4   5      201.32      199.33      7.30 o 
  -3  -4   5       65.61       74.60      5.07 o 
  -2  -4   5      258.07      292.95      8.29 o 
  -1  -4   5      875.16      922.57     14.98 o 
   0  -4   5      182.92      190.98      6.93 o 
   1  -4   5      800.07      827.14     14.81 o 
   2  -4   5     2876.33     3134.11     34.25 o 
   3  -4   5      618.22      626.76     14.03 o 
   4  -4   5        7.74        1.50      3.88 o 
   5  -4   5      583.31      593.98     15.42 o 
   6  -4   5       61.71       69.71      7.01 o 
   7  -4   5        0.67       -2.95      2.95 o 
   8  -4   5       28.29       36.23      5.95 o 
   9  -4   5      219.73      220.82     15.46 o 
  10  -4   5      100.87      151.21     23.78 o 
 -11  -3   5       77.99       85.99     18.27 o 
 -10  -3   5       51.12       91.77     17.47 o 
  -9  -3   5        1.97        0.18      6.09 o 
  -8  -3   5      431.64      392.84     26.34 o 
  -7  -3   5     1292.26     1232.66     26.77 o 
  -6  -3   5      795.61      823.39     20.54 o 
  -5  -3   5      445.55      454.04     10.90 o 
  -4  -3   5        3.28       10.12      2.49 o 
  -3  -3   5       16.23       22.58      3.01 o 
  -2  -3   5        3.63        4.82      1.87 o 
  -1  -3   5      351.45      293.67      7.77 o 
   0  -3   5      168.86      180.11      6.26 o 
   1  -3   5     1020.21     1075.25     16.29 o 
   2  -3   5      679.06      626.74     12.81 o 
   3  -3   5      573.72      613.95     13.26 o 
   4  -3   5      115.51      108.07      9.52 o 
   5  -3   5      194.72      185.74      9.62 o 
   6  -3   5        9.71       10.45      3.47 o 
   7  -3   5       21.95       14.27      6.86 o 
   8  -3   5       33.43       35.86      5.83 o 
   9  -3   5      195.75      199.77     13.08 o 
  10  -3   5       10.83       10.81      6.34 o 
 -11  -2   5      152.35      163.70     23.87 o 
 -10  -2   5       30.11       47.03     12.99 o 
  -9  -2   5       63.85       66.47     15.14 o 
  -8  -2   5      326.45      343.44     27.95 o 
  -7  -2   5       33.10       30.95      8.02 o 
  -6  -2   5      254.41      212.41     11.49 o 
  -5  -2   5      293.98      253.74     10.94 o 
  -4  -2   5       44.41       43.33      5.48 o 
  -3  -2   5     2843.64     3034.74     46.14 o 
  -2  -2   5        1.46       -0.62      2.02 o 
  -1  -2   5      206.67      188.09      5.72 o 
   0  -2   5       48.89       61.68      4.08 o 
   1  -2   5      662.39      700.73     12.18 o 
   2  -2   5      124.00      128.98      8.93 o 
   3  -2   5       20.82       21.20      3.41 o 
   4  -2   5     1834.62     1851.02     25.33 o 
   5  -2   5       68.67       59.12      5.78 o 
   6  -2   5       68.30       45.94      5.44 o 
   7  -2   5      252.21      229.03     12.98 o 
   8  -2   5       18.25       20.75      4.44 o 
   9  -2   5      242.57      211.30     12.84 o 
  10  -2   5        2.13        5.16      5.08 o 
  11  -2   5      138.23      161.55     16.20 o 
 -11  -1   5       71.70       95.67     18.72 o 
 -10  -1   5      207.66      220.94     26.83 o 
  -9  -1   5      172.72      155.19     21.36 o 
  -8  -1   5       19.22       14.78      5.85 o 
  -7  -1   5      125.88      107.11     10.16 o 
  -6  -1   5      338.46      344.38     15.92 o 
  -5  -1   5      110.47      112.02      8.91 o 
  -4  -1   5        9.21       24.86      4.61 o 
  -3  -1   5      293.09      310.76      6.94 o 
  -2  -1   5       11.75        9.80      1.61 o 
  -1  -1   5     2431.71     2498.69     23.94 o 
   0  -1   5      901.11      892.43     12.70 o 
   1  -1   5    10313.77    10678.42     79.09 o 
   2  -1   5      639.25      638.81     11.73 o 
   3  -1   5     5324.65     5654.72     49.79 o 
   4  -1   5      174.79      168.54      7.37 o 
   5  -1   5      218.93      210.99      8.59 o 
   6  -1   5       25.28       27.59      4.40 o 
   7  -1   5       74.31       82.22      7.19 o 
   8  -1   5      337.82      349.52     13.51 o 
   9  -1   5       79.38       75.92      9.14 o 
  10  -1   5       21.87       24.59      6.63 o 
  11  -1   5       82.06       80.21     13.24 o 
 -11   0   5        2.31       24.72     11.11 o 
 -10   0   5       14.02        3.99      7.43 o 
  -9   0   5       54.80       52.94     13.08 o 
  -8   0   5      415.22      409.31     17.28 o 
  -7   0   5      108.03      129.49     11.35 o 
  -6   0   5     1808.25     1694.44     24.50 o 
  -5   0   5      658.78      644.02     13.06 o 
  -4   0   5      531.08      539.72     15.58 o 
  -3   0   5      575.53      668.85     39.64 o 
  -2   0   5      118.41      116.14      7.28 o 
  -1   0   5      776.47      791.25      7.91 o 
   0   0   5      471.65      426.73      7.95 o 
   1   0   5     1442.00     1490.50     17.65 o 
   2   0   5     1378.00     1394.56     19.64 o 
   3   0   5      453.01      460.82     20.65 o 
   4   0   5      502.24      504.71     12.56 o 
   5   0   5      322.08      363.86     15.46 o 
   6   0   5     2639.50     2662.92     33.27 o 
   7   0   5      789.69      769.11     17.53 o 
   8   0   5        3.35        0.33      3.19 o 
   9   0   5       37.37       42.55      7.73 o 
  10   0   5       53.33       58.22     15.27 o 
  11   0   5        8.73       17.33      7.01 o 
  12   0   5       86.94       87.51     13.54 o 
 -10   1   5      116.53      108.17     19.04 o 
  -9   1   5       31.09       44.39     12.14 o 
  -8   1   5        0.70       -1.23      5.51 o 
  -7   1   5     1199.33     1140.94     28.67 o 
  -6   1   5      325.69      314.29     15.24 o 
  -5   1   5      629.53      646.04     13.59 o 
  -4   1   5     1157.70     1197.77     17.87 o 
  -3   1   5      153.67      134.48      6.49 o 
  -2   1   5     1364.55     1389.00     32.61 o 
  -1   1   5     1822.97     2021.05     20.08 o 
   0   1   5      534.60      540.63     24.84 o 
   1   1   5     1812.35     1812.31     19.86 o 
   2   1   5     1200.38     1210.82     15.99 o 
   3   1   5     1366.04     1272.62     17.31 o 
   4   1   5      328.27      293.34      8.28 o 
   5   1   5      826.12      822.57     15.24 o 
   6   1   5     1455.69     1430.22     29.56 o 
   7   1   5      436.40      450.63     13.02 o 
   8   1   5      204.59      199.59     14.86 o 
   9   1   5      122.96      118.50     12.37 o 
  10   1   5       43.06       37.96      8.87 o 
  11   1   5       51.46       44.28      9.07 o 
  12   1   5      155.74      130.37     34.44 o 
 -10   2   5       12.63       12.36     10.12 o 
  -9   2   5       18.12       10.65      6.44 o 
  -8   2   5      119.30      103.07     13.64 o 
  -7   2   5       28.78       17.55      5.84 o 
  -6   2   5        9.89        8.35      4.37 o 
  -5   2   5       91.25       86.68      9.36 o 
  -4   2   5      177.08      172.27      8.33 o 
  -3   2   5      241.79      238.47      7.17 o 
  -2   2   5     1410.05     1555.96     18.55 o 
  -1   2   5        2.59        4.69      1.76 o 
   0   2   5        1.47        2.48      2.23 o 
   1   2   5      153.91      153.15      6.76 o 
   2   2   5        9.66       15.10      2.39 o 
   3   2   5       24.56       19.85      2.63 o 
   4   2   5      120.04       99.90      5.37 o 
   5   2   5      372.92      346.59     10.96 o 
   6   2   5      755.92      796.70     32.22 o 
   7   2   5       18.59       15.81      3.55 o 
   8   2   5      111.88      111.08     11.32 o 
   9   2   5       63.55       81.67     11.62 o 
  10   2   5        1.53       -0.90      3.79 o 
  11   2   5      131.98      139.34     14.87 o 
  12   2   5       25.90       22.15      6.95 o 
  -9   3   5       54.45       56.66     10.13 o 
  -8   3   5       30.67       31.00      7.49 o 
  -7   3   5      659.93      675.10     23.06 o 
  -6   3   5      599.48      606.98     50.50 o 
  -5   3   5      263.09      265.39     10.10 o 
  -4   3   5        7.22       10.26      2.99 o 
  -3   3   5       87.26       98.08      5.81 o 
  -2   3   5     1764.33     1982.19     23.33 o 
  -1   3   5     1346.90     1426.18     18.15 o 
   0   3   5       29.87       27.67      3.28 o 
   1   3   5      171.57      149.06      6.85 o 
   2   3   5     3280.69     3510.05     44.30 o 
   3   3   5        6.93        5.59      2.57 o 
   4   3   5       60.50       62.44      4.35 o 
   5   3   5      193.09      178.66     10.84 o 
   6   3   5      258.90      264.29      9.50 o 
   7   3   5      451.43      434.09     14.97 o 
   8   3   5      859.76      870.95     26.11 o 
   9   3   5       53.54       56.96     10.41 o 
  10   3   5      129.13      131.71     13.60 o 
  11   3   5        5.43       10.68      5.83 o 
  12   3   5        0.34        0.04      8.51 o 
  -9   4   5        0.16       17.24     10.35 o 
  -8   4   5      106.71      129.49     20.60 o 
  -7   4   5        1.78       -1.86      4.01 o 
  -6   4   5      426.11      405.13     17.42 o 
  -5   4   5        4.26        3.88      3.12 o 
  -4   4   5        1.07        2.07      3.37 o 
  -3   4   5      892.42      953.20     16.95 o 
  -2   4   5      682.65      717.88     13.60 o 
  -1   4   5       44.31       47.60      5.71 o 
   0   4   5      141.49      156.08      6.00 o 
   1   4   5     1386.35     1410.19     18.31 o 
   2   4   5     1982.67     2013.51     34.82 o 
   3   4   5      685.13      776.88     19.39 o 
   4   4   5      286.78      353.11     10.25 o 
   5   4   5       89.01       85.37      5.40 o 
   6   4   5      106.65      118.52      6.07 o 
   7   4   5      655.15      617.33     27.99 o 
   8   4   5       57.34       56.57     11.47 o 
   9   4   5        1.63        9.18      7.66 o 
  10   4   5      131.84      104.31     17.38 o 
  11   4   5        0.15        7.30      7.12 o 
  12   4   5      174.19      220.32     27.28 o 
  -9   5   5        1.15        0.45     11.38 o 
  -8   5   5        8.09       20.60     10.84 o 
  -7   5   5       29.08       15.32      9.41 o 
  -6   5   5      184.22      184.31     22.39 o 
  -5   5   5       14.60       17.69      5.35 o 
  -4   5   5       90.60       97.57      7.33 o 
  -3   5   5      760.58      757.88     15.69 o 
  -2   5   5      278.82      230.05      8.26 o 
  -1   5   5      152.66      150.59      6.62 o 
   0   5   5     1319.25     1333.12     18.42 o 
   1   5   5     1823.60     1848.03     22.43 o 
   2   5   5      518.84      505.65     10.87 o 
   3   5   5     1395.76     1586.60     32.90 o 
   4   5   5     7339.67     7951.12     96.01 o 
   5   5   5      187.14      192.17      7.88 o 
   6   5   5      405.18      340.22      9.07 o 
   7   5   5       33.87       30.77      8.20 o 
   8   5   5        0.16        0.63      5.64 o 
   9   5   5      901.91      918.53     39.37 o 
  10   5   5      149.82      138.00     20.07 o 
  11   5   5      108.81      109.73     18.86 o 
  12   5   5      500.14      597.84     38.03 o 
  -8   6   5        1.06        1.52      9.36 o 
  -7   6   5       96.33      112.73     19.17 o 
  -6   6   5        1.03        2.96      7.35 o 
  -5   6   5       95.94       97.15     17.20 o 
  -4   6   5      896.39      841.53     80.98 o 
  -3   6   5        0.62        0.32      2.72 o 
  -2   6   5        4.94        1.72      2.56 o 
  -1   6   5      472.47      463.51     10.90 o 
   0   6   5      387.62      396.24      9.74 o 
   1   6   5       29.09       44.97      4.09 o 
   2   6   5        3.84        3.71      2.53 o 
   3   6   5      502.73      483.57     11.23 o 
   4   6   5      959.17      973.74     35.58 o 
   5   6   5      149.36      163.37      7.86 o 
   6   6   5       48.49       59.61     10.48 o 
   7   6   5      686.70      675.82     29.34 o 
   8   6   5      126.80      133.38     16.98 o 
   9   6   5      215.64      243.65     23.92 o 
  10   6   5       58.32       47.30     12.81 o 
  11   6   5      299.67      307.21     30.32 o 
  12   6   5       63.88       67.94     16.53 o 
  -7   7   5      121.02      124.78     21.45 o 
  -6   7   5        1.73        9.50      8.38 o 
  -5   7   5      196.51      219.56     25.62 o 
  -4   7   5       46.22       54.04     19.53 o 
  -3   7   5      106.38      109.60     11.36 o 
  -2   7   5       39.36       55.50      7.76 o 
  -1   7   5      346.31      344.78     14.83 o 
   0   7   5     1030.60     1016.96     15.74 o 
   1   7   5       16.18       14.82      2.90 o 
   2   7   5      170.95      137.05      9.91 o 
   3   7   5      701.26      682.71     14.00 o 
   4   7   5       37.07       39.96      6.87 o 
   5   7   5      505.22      489.16     13.64 o 
   6   7   5      369.65      384.07     20.83 o 
   7   7   5       66.85       43.53      9.90 o 
   8   7   5       51.03       53.84     11.15 o 
   9   7   5      143.47      144.80     19.39 o 
  10   7   5      152.52      139.34     19.80 o 
  11   7   5      243.25      281.86     29.20 o 
  12   7   5       64.08       74.71     17.20 o 
  -7   8   5       45.68       97.01     20.11 o 
  -6   8   5       16.04       13.84     11.73 o 
  -5   8   5       66.92       54.28     14.02 o 
  -4   8   5       34.44       48.86     13.53 o 
  -3   8   5     1655.91     1655.60     38.33 o 
  -2   8   5      811.40      723.05     23.82 o 
  -1   8   5      133.66      128.01     11.63 o 
   0   8   5       49.38       48.39      9.25 o 
   1   8   5      391.59      377.31     23.25 o 
   2   8   5      790.17      799.25     22.16 o 
   3   8   5      117.73      115.98      6.96 o 
   4   8   5      210.02      213.33     12.05 o 
   5   8   5      529.81      527.66     13.13 o 
   6   8   5      792.98      772.39     29.47 o 
   7   8   5      131.23      132.44     15.90 o 
   8   8   5      278.46      296.77     23.83 o 
   9   8   5       63.21       58.58     12.50 o 
  10   8   5       53.54       51.96     12.76 o 
  11   8   5       23.36       23.42     11.11 o 
  12   8   5       91.40       72.16     18.68 o 
  -6   9   5       11.00       20.65     11.38 o 
  -5   9   5       31.95       31.13     12.81 o 
  -4   9   5        0.00        6.90      8.96 o 
  -3   9   5      149.88      157.61     19.30 o 
  -2   9   5      359.76      341.73     23.74 o 
  -1   9   5      199.16      232.14     16.02 o 
   0   9   5      620.81      584.52     23.58 o 
   1   9   5      237.90      238.23     15.17 o 
   2   9   5      629.72      568.50     64.36 o 
   3   9   5       43.37       33.96      6.18 o 
   4   9   5        1.59        1.92      3.76 o 
   5   9   5      100.49      114.36      8.53 o 
   6   9   5      650.86      653.02     21.22 o 
   7   9   5        1.97        4.81      4.14 o 
   8   9   5        5.11       10.35      7.03 o 
   9   9   5      321.81      284.05     25.31 o 
  10   9   5      290.72      288.98     27.50 o 
  11   9   5       29.17       18.95      9.72 o 
  12   9   5        0.88       11.20     10.84 o 
  -5  10   5        4.48       -6.67      6.67 o 
  -4  10   5       60.09       67.05     16.21 o 
  -3  10   5        1.65        4.84      7.52 o 
  -2  10   5      263.68      209.18     17.16 o 
  -1  10   5       60.10       51.52      8.83 o 
   0  10   5       26.26       20.45     10.93 o 
   1  10   5      236.77      275.20     17.28 o 
   2  10   5       26.00       31.54      7.84 o 
   3  10   5      419.87      412.86     22.46 o 
   4  10   5       27.56       29.28      6.27 o 
   5  10   5      300.29      260.22     25.22 o 
   6  10   5      101.32       85.14     15.59 o 
   7  10   5       16.08       18.18      5.80 o 
   8  10   5        0.28       -0.88      4.20 o 
   9  10   5        5.46        7.35      5.45 o 
  10  10   5       68.29       64.96     10.29 o 
  11  10   5      321.59      277.47     29.07 o 
  12  10   5        4.64       10.88     11.69 o 
  -4  11   5       12.40       14.78     10.66 o 
  -3  11   5       95.12      117.84     21.41 o 
  -2  11   5       20.16       17.20      6.63 o 
  -1  11   5       53.29       64.32     11.33 o 
   0  11   5       26.32       13.70      6.17 o 
   1  11   5        5.81        0.73      4.52 o 
   2  11   5      150.00      159.98     14.09 o 
   3  11   5        0.69        0.77      3.89 o 
   4  11   5       38.93       35.62      7.15 o 
   5  11   5      651.84      616.57     36.06 o 
   6  11   5      215.94      241.32     27.05 o 
   7  11   5        0.91       -1.48      7.93 o 
   8  11   5       87.72       58.90     14.78 o 
   9  11   5      285.97      281.84     33.84 o 
  10  11   5        0.60       -4.73      5.52 o 
  11  11   5      131.16      172.72     17.52 o 
  -2  12   5       24.76       13.44     11.60 o 
  -1  12   5       92.26       85.87     11.83 o 
   0  12   5       77.63       81.28     11.34 o 
   1  12   5        3.12        1.26      5.23 o 
   2  12   5      101.77       99.81     16.28 o 
   3  12   5       19.10       15.94      6.41 o 
   4  12   5       19.21        9.76      5.36 o 
   5  12   5       69.83       56.08     13.80 o 
   6  12   5      258.16      309.36     31.62 o 
   7  12   5      555.23      578.41     37.40 o 
   8  12   5      111.17       83.85     17.87 o 
   9  12   5       16.33        9.76     10.03 o 
  10  12   5      225.73      261.84     31.35 o 
  -1  13   5        1.64       15.10      8.19 o 
   0  13   5      111.99      122.21     19.39 o 
   1  13   5      145.02      147.53     15.44 o 
   2  13   5       22.32       29.35      7.53 o 
   3  13   5       37.06       40.84      8.61 o 
   4  13   5       22.25       30.10     11.29 o 
   5  13   5       89.06      112.24     19.84 o 
   6  13   5        8.96       19.98     11.20 o 
   7  13   5       35.83       38.74     14.11 o 
   8  13   5       65.24       36.46     13.39 o 
   9  13   5       67.21       67.32     17.20 o 
  10  13   5       58.00       67.94     17.51 o 
   1  14   5       14.38        5.73      7.21 o 
   2  14   5       38.58       35.95      8.62 o 
   3  14   5       15.91       22.81      8.35 o 
   4  14   5       64.94       75.60     18.14 o 
   5  14   5       38.45       57.82     16.80 o 
   6  14   5       18.75       18.14     11.78 o 
   7  14   5        4.12       -4.84      9.72 o 
   8  14   5       23.79       42.64     15.18 o 
  -6 -14   6       17.17       -4.17     10.48 o 
  -5 -14   6        0.14        3.09     10.26 o 
  -4 -14   6      241.51      245.71     30.73 o 
  -3 -14   6       57.39       96.79     21.10 o 
  -2 -14   6        0.20        4.46     12.29 o 
  -1 -14   6      120.79      123.84     15.72 o 
  -8 -13   6        0.42        5.29      9.00 o 
  -7 -13   6        3.85       -8.87      8.87 o 
  -6 -13   6       79.29       52.40     16.12 o 
  -5 -13   6      113.95      107.18     20.60 o 
  -4 -13   6      133.11      158.33     23.34 o 
  -3 -13   6       22.83        5.47      9.58 o 
  -2 -13   6      834.64      751.74     73.75 o 
  -1 -13   6       14.29       24.93     15.43 o 
   0 -13   6       14.73       19.97      7.98 o 
   1 -13   6      201.26      224.64     20.32 o 
  -9 -12   6       23.04       21.68     13.30 o 
  -8 -12   6      100.84      129.40     21.50 o 
  -7 -12   6      105.19      119.59     19.98 o 
  -6 -12   6        2.66       -6.85      6.85 o 
  -5 -12   6        0.27        1.39      6.94 o 
  -4 -12   6        0.39       -7.30      7.30 o 
  -3 -12   6       15.95       23.39      6.68 o 
  -2 -12   6      114.98      121.93     13.53 o 
  -1 -12   6       15.20       13.23      6.71 o 
   0 -12   6      304.57      331.46     22.51 o 
   1 -12   6      472.16      473.79     26.95 o 
   2 -12   6        0.17       -5.60      5.60 o 
   3 -12   6       31.00       48.13     10.75 o 
 -10 -11   6       56.73       47.57     16.30 o 
  -9 -11   6        2.27       -3.74      5.97 o 
  -8 -11   6      185.46      217.00     31.58 o 
  -7 -11   6      104.95      107.09     13.02 o 
  -6 -11   6        0.39        3.49      7.88 o 
  -5 -11   6      413.43      434.27     29.52 o 
  -4 -11   6      265.55      259.04     33.66 o 
  -3 -11   6      795.10      837.73     26.98 o 
  -2 -11   6       54.10       54.42     11.51 o 
  -1 -11   6      413.57      400.08     20.81 o 
   0 -11   6     1245.83     1208.82     35.26 o 
   1 -11   6       66.83       52.94     13.97 o 
   2 -11   6       15.07        4.17      9.02 o 
   3 -11   6       57.26       52.63     13.53 o 
   4 -11   6        0.33        6.40      6.36 o 
 -10 -10   6      403.48      409.64     36.59 o 
  -9 -10   6       44.24       49.60     10.05 o 
  -8 -10   6       18.40       18.66      7.15 o 
  -7 -10   6      143.80      159.17     22.91 o 
  -6 -10   6      713.67      766.38     25.58 o 
  -5 -10   6      124.46      109.58     11.34 o 
  -4 -10   6      290.45      264.15     28.96 o 
  -3 -10   6       94.08       97.66     10.44 o 
  -2 -10   6      477.59      459.30     19.38 o 
  -1 -10   6      158.85      153.84     19.77 o 
   0 -10   6       69.62       64.03      9.63 o 
   1 -10   6      215.66      186.74     16.21 o 
   2 -10   6      610.33      609.90     25.43 o 
   3 -10   6      152.40      157.87     16.21 o 
   4 -10   6      154.74      152.57     23.13 o 
   5 -10   6       70.29       79.41     30.17 o 
 -11  -9   6       75.08       65.66     17.38 o 
 -10  -9   6       98.88      110.76     21.19 o 
  -9  -9   6        4.97        8.73      6.49 o 
  -8  -9   6       45.08       53.04      9.35 o 
  -7  -9   6      133.76      118.94     12.31 o 
  -6  -9   6       38.35       45.75     11.15 o 
  -5  -9   6      376.13      373.62     12.56 o 
  -4  -9   6      384.85      375.15     12.68 o 
  -3  -9   6      292.92      319.50     14.32 o 
  -2  -9   6       18.72       29.48      6.59 o 
  -1  -9   6        3.62       -0.88      3.64 o 
   0  -9   6      298.31      280.86     17.67 o 
   1  -9   6      161.38      157.27     14.46 o 
   2  -9   6     1004.22      949.65     30.49 o 
   3  -9   6        3.24        9.16     15.32 o 
   4  -9   6       19.43       26.43      7.77 o 
   5  -9   6      274.65      263.90     63.85 o 
   6  -9   6        0.11        5.86      7.00 o 
 -11  -8   6       22.84       24.19     12.81 o 
 -10  -8   6       16.27       66.42     16.71 o 
  -9  -8   6      652.83      670.36     39.32 o 
  -8  -8   6      656.10      667.65     32.36 o 
  -7  -8   6     1724.83     1807.31     39.47 o 
  -6  -8   6       21.34       18.64      5.84 o 
  -5  -8   6        0.03       -2.75      2.75 o 
  -4  -8   6       80.26       81.37      7.03 o 
  -3  -8   6       16.81        5.61      4.78 o 
  -2  -8   6      917.34      858.10     17.90 o 
  -1  -8   6        0.04       -0.98      2.66 o 
   0  -8   6        0.05       -2.98      2.98 o 
   1  -8   6     1885.62     1867.35     39.91 o 
   2  -8   6        0.82        0.33      3.73 o 
   3  -8   6      189.59      174.91     15.33 o 
   4  -8   6       26.59       26.26      7.47 o 
   5  -8   6       63.74       60.07     10.32 o 
   6  -8   6        0.42       -7.70      7.70 o 
   7  -8   6       42.12       61.94     11.36 o 
 -11  -7   6       40.94       44.70     14.65 o 
 -10  -7   6      119.05      114.75     20.69 o 
  -9  -7   6      356.93      341.02     31.44 o 
  -8  -7   6      182.99      196.11     15.36 o 
  -7  -7   6      142.11      138.68     12.58 o 
  -6  -7   6     2804.68     2823.26     86.29 o 
  -5  -7   6      535.24      524.10     13.69 o 
  -4  -7   6      141.85      131.68     13.57 o 
  -3  -7   6        0.29        1.71      3.13 o 
  -2  -7   6       39.71       28.78      4.28 o 
  -1  -7   6      178.97      194.81     10.16 o 
   0  -7   6      255.03      237.09     15.55 o 
   1  -7   6       40.16       41.04      5.08 o 
   2  -7   6      499.97      482.85     24.28 o 
   3  -7   6      243.74      220.52     16.11 o 
   4  -7   6      317.45      306.12     27.12 o 
   5  -7   6       11.42       14.15      5.72 o 
   6  -7   6       97.45       93.94     13.08 o 
   7  -7   6      122.61      137.60     15.46 o 
   8  -7   6      135.28      155.81     17.06 o 
 -11  -6   6      198.69      237.83     31.62 o 
 -10  -6   6       22.75       25.53     11.69 o 
  -9  -6   6        2.12       -6.54      6.54 o 
  -8  -6   6      138.76      159.70     26.18 o 
  -7  -6   6       78.15       81.07      9.65 o 
  -6  -6   6      265.65      253.07      9.82 o 
  -5  -6   6     1508.41     1566.58     23.77 o 
  -4  -6   6      149.72      152.37      8.08 o 
  -3  -6   6     1948.32     2105.11     27.81 o 
  -2  -6   6      227.77      232.65      8.60 o 
  -1  -6   6      214.24      202.11      8.56 o 
   0  -6   6        0.69        4.68      3.45 o 
   1  -6   6      472.34      496.50     17.44 o 
   2  -6   6       47.30       34.47      5.80 o 
   3  -6   6     1466.47     1428.48     24.05 o 
   4  -6   6      208.29      203.05     10.62 o 
   5  -6   6       32.48       27.54      5.04 o 
   6  -6   6       37.77       51.78      9.04 o 
   7  -6   6       23.57       26.96      7.25 o 
   8  -6   6       74.33       58.41     10.65 o 
   9  -6   6        0.02       -6.29      8.48 o 
 -11  -5   6      171.49      198.33     27.19 o 
 -10  -5   6      107.44      136.38     22.44 o 
  -9  -5   6       39.90       58.90     15.27 o 
  -8  -5   6       77.34       88.32     16.03 o 
  -7  -5   6      480.16      446.90     19.60 o 
  -6  -5   6      672.52      698.54     22.65 o 
  -5  -5   6      109.81      100.12      6.59 o 
  -4  -5   6      569.10      580.47     16.38 o 
  -3  -5   6      948.52      995.61     17.14 o 
  -2  -5   6      299.68      327.98      9.67 o 
  -1  -5   6      246.35      221.71      7.98 o 
   0  -5   6      179.66      193.72     10.35 o 
   1  -5   6      135.01      133.59      7.43 o 
   2  -5   6     1511.04     1427.67     22.54 o 
   3  -5   6      346.62      323.95     10.71 o 
   4  -5   6       31.43       26.85      4.52 o 
   5  -5   6       26.50       25.43      4.68 o 
   6  -5   6       13.06       10.72      3.79 o 
   7  -5   6       32.13       34.66      5.63 o 
   8  -5   6       21.25       16.30      6.75 o 
   9  -5   6        3.91       -5.05      5.64 o 
 -11  -4   6       35.18       46.94     14.15 o 
 -10  -4   6       13.86       13.08      8.96 o 
  -9  -4   6        7.31        8.55      7.35 o 
  -8  -4   6        3.67        6.81      8.29 o 
  -7  -4   6       13.65        7.58      3.38 o 
  -6  -4   6     1553.96     1576.59     23.65 o 
  -5  -4   6      674.17      706.29     14.45 o 
  -4  -4   6      221.57      222.22     11.33 o 
  -3  -4   6     1333.94     1390.88     19.87 o 
  -2  -4   6       97.24      110.16      6.19 o 
  -1  -4   6      450.95      449.30     10.66 o 
   0  -4   6     1701.34     1764.67     23.21 o 
   1  -4   6      562.20      583.11     12.74 o 
   2  -4   6     3325.24     3124.61     35.20 o 
   3  -4   6      210.86      221.88      9.52 o 
   4  -4   6       25.66       26.59      4.21 o 
   5  -4   6       57.74       54.58      6.16 o 
   6  -4   6      150.13      141.08      9.65 o 
   7  -4   6      282.75      262.87     13.42 o 
   8  -4   6      532.45      505.29     17.33 o 
   9  -4   6       31.15       34.25      6.11 o 
  10  -4   6       56.31       63.91     15.99 o 
 -11  -3   6       14.16       13.71     10.48 o 
 -10  -3   6        0.02       12.09      9.00 o 
  -9  -3   6       33.95       13.26      7.70 o 
  -8  -3   6      340.60      282.44     26.47 o 
  -7  -3   6       22.94       24.56      5.84 o 
  -6  -3   6        0.85       -1.16      4.14 o 
  -5  -3   6      903.36      852.08     19.06 o 
  -4  -3   6      733.46      752.10     13.86 o 
  -3  -3   6      519.92      547.29     11.26 o 
  -2  -3   6      914.50      894.71     14.54 o 
  -1  -3   6     3914.98     4229.60     39.35 o 
   0  -3   6       75.51       82.95      6.48 o 
   1  -3   6        4.06       -1.56      2.57 o 
   2  -3   6       38.74       33.66      4.09 o 
   3  -3   6     5992.29     6640.01     60.11 o 
   4  -3   6      130.65      108.53      7.39 o 
   5  -3   6       53.62       60.08      6.22 o 
   6  -3   6      151.65      171.85     10.11 o 
   7  -3   6      395.73      344.28     15.35 o 
   8  -3   6        1.97        9.83      4.06 o 
   9  -3   6       47.10       50.09      6.89 o 
  10  -3   6      217.42      222.17     18.30 o 
 -11  -2   6      230.43      217.59     28.71 o 
 -10  -2   6        7.02        8.64      9.23 o 
  -9  -2   6        0.81       -6.05      6.05 o 
  -8  -2   6       17.97       -5.02      5.02 o 
  -7  -2   6     1114.15     1055.31     28.11 o 
  -6  -2   6       37.33       57.89      7.34 o 
  -5  -2   6      482.93      447.19     26.59 o 
  -4  -2   6       48.59       87.00      5.63 o 
  -3  -2   6       83.10       74.95      4.44 o 
  -2  -2   6      502.78      482.06     11.01 o 
  -1  -2   6       48.73       43.39      3.73 o 
   0  -2   6      238.61      267.33      7.53 o 
   1  -2   6      109.74      111.25      5.90 o 
   2  -2   6     2824.97     2940.67     48.01 o 
   3  -2   6      852.47      905.61     19.47 o 
   4  -2   6      406.75      476.62     15.00 o 
   5  -2   6      144.66      172.99      9.19 o 
   6  -2   6       30.92       26.82      4.71 o 
   7  -2   6       52.51       48.03      6.05 o 
   8  -2   6        0.08        2.33      3.51 o 
   9  -2   6      116.72      123.58     10.34 o 
  10  -2   6       46.31       48.37      9.46 o 
  11  -2   6        4.72       -1.57      8.15 o 
 -11  -1   6      283.11      348.86     35.34 o 
 -10  -1   6        3.40       15.14      9.23 o 
  -9  -1   6      213.13      254.63     27.10 o 
  -8  -1   6      298.97      298.17     16.68 o 
  -7  -1   6       63.98       63.42      8.37 o 
  -6  -1   6     1397.52     1281.87     67.70 o 
  -5  -1   6       44.20       60.89     13.35 o 
  -4  -1   6      476.72      452.26      9.33 o 
  -3  -1   6        1.16       11.29      2.59 o 
  -2  -1   6      218.10      217.42      6.30 o 
  -1  -1   6      192.00      180.13      5.43 o 
   0  -1   6      240.19      236.81      7.11 o 
   1  -1   6     1359.36     1439.83     18.73 o 
   2  -1   6       20.81       17.22      2.87 o 
   3  -1   6      675.60      790.31     14.84 o 
   4  -1   6      625.75      629.42     13.78 o 
   5  -1   6        0.24       -0.64      2.25 o 
   6  -1   6      151.89      137.12      8.95 o 
   7  -1   6       63.26       70.77      6.90 o 
   8  -1   6       49.95       42.93      5.93 o 
   9  -1   6      261.91      273.10     14.18 o 
  10  -1   6       93.83      116.21     13.17 o 
  11  -1   6       32.99       52.77      9.70 o 
 -11   0   6       61.21       79.95     19.89 o 
 -10   0   6        5.16       -7.17      7.17 o 
  -9   0   6      202.34      232.19     26.02 o 
  -8   0   6       24.47       27.34      7.37 o 
  -7   0   6      723.61      722.79     41.07 o 
  -6   0   6       84.03       75.58      8.68 o 
  -5   0   6       22.24       31.08      5.94 o 
  -4   0   6      390.31      377.55     16.12 o 
  -3   0   6      142.77      129.22     15.83 o 
  -2   0   6        0.00       -1.06      2.53 o 
  -1   0   6      153.69      134.12      4.04 o 
   0   0   6       54.41       62.92      3.85 o 
   1   0   6      208.93      222.16      6.66 o 
   2   0   6     1297.64     1320.09     29.69 o 
   3   0   6       18.81        9.18      3.80 o 
   4   0   6     2443.75     2541.40     29.72 o 
   5   0   6      767.57      762.07     15.66 o 
   6   0   6      856.71      893.69     18.09 o 
   7   0   6        0.05       -2.22      2.54 o 
   8   0   6      258.51      250.30     11.77 o 
   9   0   6        1.86        2.58      4.43 o 
  10   0   6       41.08       55.59      9.57 o 
  11   0   6      101.10      109.53     16.75 o 
  12   0   6       15.08       16.49     11.42 o 
 -10   1   6        0.01        6.90      8.64 o 
  -9   1   6        1.52        1.34      6.99 o 
  -8   1   6        9.34        8.45      5.08 o 
  -7   1   6       66.70       48.49      7.90 o 
  -6   1   6       14.66       14.41      5.11 o 
  -5   1   6     1715.34     1667.88     22.76 o 
  -4   1   6      162.44      129.63      5.63 o 
  -3   1   6      814.27      905.59     20.66 o 
  -2   1   6     1518.25     1792.64     29.05 o 
  -1   1   6      245.95      205.39     11.56 o 
   0   1   6      480.68      536.20     24.33 o 
   1   1   6      344.36      359.37      9.92 o 
   2   1   6       81.90       77.98      4.89 o 
   3   1   6      391.72      384.92     12.02 o 
   4   1   6      152.44      147.73      6.80 o 
   5   1   6       77.57       67.23      5.70 o 
   6   1   6       35.50       41.36      4.90 o 
   7   1   6       11.42       11.40      3.44 o 
   8   1   6       19.24       13.72      3.87 o 
   9   1   6       12.78       10.38     10.10 o 
  10   1   6        4.53        2.10      4.22 o 
  11   1   6       66.32       56.48     12.63 o 
  12   1   6       10.94       33.54      9.13 o 
 -10   2   6      257.76      309.00     31.67 o 
  -9   2   6        9.28       10.06      6.23 o 
  -8   2   6      149.88      142.58     13.53 o 
  -7   2   6      120.96       99.67     10.76 o 
  -6   2   6      108.30      110.32     19.91 o 
  -5   2   6        4.56        3.74      3.59 o 
  -4   2   6      131.33      142.98      8.56 o 
  -3   2   6      635.20      694.16     11.96 o 
  -2   2   6      179.40      146.93      5.32 o 
  -1   2   6       23.93       11.44      3.67 o 
   0   2   6     1528.12     1581.86     34.44 o 
   1   2   6    17716.79    18719.04    160.86 o 
   2   2   6     6017.60     6459.92     66.40 o 
   3   2   6     1697.20     1784.62     22.31 o 
   4   2   6      298.42      261.28      9.85 o 
   5   2   6      285.55      263.00     10.27 o 
   6   2   6        6.95        5.42      3.09 o 
   7   2   6        0.12       -1.84      2.41 o 
   8   2   6     1036.03      990.36     57.76 o 
   9   2   6      619.16      576.44     22.85 o 
  10   2   6       66.56       87.04     13.73 o 
  11   2   6       72.40       93.09     14.49 o 
  12   2   6      184.97      189.33     18.38 o 
  -9   3   6       33.29       19.43      7.38 o 
  -8   3   6      115.83      139.44     13.90 o 
  -7   3   6      284.95      269.27     17.04 o 
  -6   3   6       49.89       40.37      7.25 o 
  -5   3   6       87.21       65.98      8.08 o 
  -4   3   6       40.87       55.53      5.92 o 
  -3   3   6      458.45      421.23     10.34 o 
  -2   3   6     1512.73     1606.81     20.62 o 
  -1   3   6     1379.64     1393.41     18.27 o 
   0   3   6      626.27      531.79     10.41 o 
   1   3   6       22.75       28.81      4.19 o 
   2   3   6      424.96      418.12     11.89 o 
   3   3   6     1530.19     1608.55     37.62 o 
   4   3   6      398.88      438.67     10.34 o 
   5   3   6      263.48      282.87      8.61 o 
   6   3   6      339.51      332.08      9.75 o 
   7   3   6        0.02       -0.68      2.34 o 
   8   3   6       24.38       26.24      6.30 o 
   9   3   6        0.62       -0.22      3.74 o 
  10   3   6        2.25        9.69      5.27 o 
  11   3   6      250.46      190.30     17.41 o 
  12   3   6       33.35       33.41      8.75 o 
  -9   4   6       36.18       47.83     15.23 o 
  -8   4   6        1.65       -1.93      8.69 o 
  -7   4   6       41.04       39.43      7.43 o 
  -6   4   6      274.02      244.36     15.66 o 
  -5   4   6      500.50      489.10     18.20 o 
  -4   4   6      290.99      302.76     12.45 o 
  -3   4   6      121.33      134.72      8.12 o 
  -2   4   6        0.25        0.84      2.28 o 
  -1   4   6      587.21      634.05     12.45 o 
   0   4   6      248.72      255.71      7.70 o 
   1   4   6     4061.29     4352.39     40.48 o 
   2   4   6      455.57      544.34     14.08 o 
   3   4   6      330.21      417.76     15.86 o 
   4   4   6     1607.78     1692.76     25.77 o 
   5   4   6     1778.49     1835.76     26.97 o 
   6   4   6      751.06      735.53     22.37 o 
   7   4   6      116.30      108.66     14.51 o 
   8   4   6       60.14       50.81      8.23 o 
   9   4   6       40.16       46.84      8.37 o 
  10   4   6       11.24       18.23      9.36 o 
  11   4   6      130.30      125.23     19.93 o 
  12   4   6      150.87      122.86     20.47 o 
  -8   5   6       64.26       91.32     18.54 o 
  -7   5   6        0.02        0.00      6.81 o 
  -6   5   6       20.87        6.81      8.38 o 
  -5   5   6      495.59      465.61     18.16 o 
  -4   5   6      252.06      242.31     13.02 o 
  -3   5   6      241.63      228.17     15.07 o 
  -2   5   6      483.65      525.15     13.06 o 
  -1   5   6       91.98       79.38      5.52 o 
   0   5   6      114.22      107.16      6.05 o 
   1   5   6        0.14       -1.63      1.63 o 
   2   5   6      808.24      801.91     14.59 o 
   3   5   6      695.90      768.41     16.94 o 
   4   5   6     1890.01     1766.42     62.62 o 
   5   5   6      259.36      272.21      9.76 o 
   6   5   6      947.77      911.08     17.47 o 
   7   5   6       11.61       10.12      6.14 o 
   8   5   6      439.80      416.27     25.31 o 
   9   5   6        0.14       33.28      9.41 o 
  10   5   6       63.11       43.58     12.68 o 
  11   5   6        0.25       -6.09      6.09 o 
  12   5   6        3.45        6.49     10.53 o 
  -8   6   6       58.64       90.65     20.02 o 
  -7   6   6      337.75      325.97     32.65 o 
  -6   6   6        7.55       19.62      9.72 o 
  -5   6   6      151.02      137.32     20.07 o 
  -4   6   6        4.34       12.72      8.20 o 
  -3   6   6        3.43        8.52      4.70 o 
  -2   6   6       37.89       44.68      6.76 o 
  -1   6   6      724.39      707.73     14.36 o 
   0   6   6       57.30       57.46      7.96 o 
   1   6   6      207.91      205.28      7.67 o 
   2   6   6       45.36       66.82      6.41 o 
   3   6   6      286.89      281.86     22.83 o 
   4   6   6      259.51      246.35      9.78 o 
   5   6   6      690.69      663.56     22.69 o 
   6   6   6     1260.28     1273.13     21.71 o 
   7   6   6      189.79      169.26     17.69 o 
   8   6   6      755.65      710.62     32.65 o 
   9   6   6      623.18      602.73     32.20 o 
  10   6   6      256.30      270.21     26.74 o 
  11   6   6        2.67       -5.55      5.55 o 
  12   6   6        4.50        8.55      8.47 o 
  -7   7   6       43.23       39.59     15.27 o 
  -6   7   6       18.91       19.98     12.00 o 
  -5   7   6       14.87        9.90      8.33 o 
  -4   7   6       36.99       32.43     11.24 o 
  -3   7   6       31.24       49.13     11.31 o 
  -2   7   6       65.87       73.87      8.91 o 
  -1   7   6        9.65        7.65      4.38 o 
   0   7   6        1.29       -1.55      2.00 o 
   1   7   6      157.83      156.54     12.09 o 
   2   7   6       28.52       26.97      5.29 o 
   3   7   6       34.86       19.35      3.59 o 
   4   7   6      747.90      752.19     15.53 o 
   5   7   6      163.29      139.94      8.54 o 
   6   7   6      966.51      987.87     33.77 o 
   7   7   6       15.45        7.17      5.78 o 
   8   7   6      217.28      186.01     19.39 o 
   9   7   6        0.13        6.90      8.06 o 
  10   7   6       31.72       23.83      9.99 o 
  11   7   6       17.59       19.21     10.93 o 
  12   7   6      260.54      271.38     30.50 o 
  -6   8   6       87.76      106.42     20.42 o 
  -5   8   6      259.55      248.62     28.62 o 
  -4   8   6       14.48       13.26      9.27 o 
  -3   8   6      220.85      213.73     24.86 o 
  -2   8   6     1060.52     1010.57     28.25 o 
  -1   8   6       28.78       14.93      5.00 o 
   0   8   6       28.22       27.64      5.79 o 
   1   8   6      431.76      417.44     16.37 o 
   2   8   6        0.14       -2.65      2.93 o 
   3   8   6      100.44      105.59      9.90 o 
   4   8   6      318.44      333.73     10.64 o 
   5   8   6      465.54      476.37     12.94 o 
   6   8   6      311.69      292.79     18.59 o 
   7   8   6      264.06      205.31     18.77 o 
   8   8   6      471.71      468.18     26.38 o 
   9   8   6       53.67       52.27     12.27 o 
  10   8   6       87.01       91.91     16.48 o 
  11   8   6      199.59      198.95     24.81 o 
  12   8   6       24.85       14.24     11.47 o 
  -5   9   6       13.52        8.02     10.48 o 
  -4   9   6      113.16      102.93     18.59 o 
  -3   9   6       19.52       24.32     10.30 o 
  -2   9   6       67.33       76.80     10.18 o 
  -1   9   6      100.93       97.57     10.81 o 
   0   9   6      269.62      258.16     14.83 o 
   1   9   6      498.83      471.64     36.95 o 
   2   9   6       31.49       41.60      7.09 o 
   3   9   6        8.40       17.36      5.06 o 
   4   9   6       62.42       60.82      7.73 o 
   5   9   6       62.31       78.35      7.07 o 
   6   9   6        0.11        3.96      4.03 o 
   7   9   6       22.85       15.82      5.71 o 
   8   9   6       20.85       25.40      8.78 o 
   9   9   6       73.36       55.85     12.45 o 
  10   9   6       42.31       25.04     10.84 o 
  11   9   6      362.35      400.41     33.23 o 
  12   9   6        4.93       11.29     11.20 o 
  -5  10   6       72.67       63.56     18.23 o 
  -4  10   6        0.12        4.34      9.63 o 
  -3  10   6       27.53       36.37     12.05 o 
  -2  10   6      177.66      172.18     15.43 o 
  -1  10   6      359.30      384.78     19.85 o 
   0  10   6     1235.86     1222.44     32.65 o 
   1  10   6       80.48       71.27      9.42 o 
   2  10   6      337.98      318.59     26.54 o 
   3  10   6      225.93      209.95     14.59 o 
   4  10   6      738.08      717.73     23.06 o 
   5  10   6       20.08        2.73      6.45 o 
   6  10   6      130.02      125.77     18.27 o 
   7  10   6       71.43       60.16      8.95 o 
   8  10   6      214.95      211.57     34.40 o 
   9  10   6       59.47       71.31     10.69 o 
  10  10   6       14.47       15.50      7.70 o 
  11  10   6      224.32      205.13     25.57 o 
  -3  11   6       70.10       62.79     15.50 o 
  -2  11   6       51.92       86.67     18.27 o 
  -1  11   6       77.44       94.14     11.76 o 
   0  11   6      238.18      232.76     17.58 o 
   1  11   6       42.80       36.57      7.38 o 
   2  11   6       16.46       18.64      5.46 o 
   3  11   6        9.33        8.46      5.05 o 
   4  11   6      123.05      120.07     11.96 o 
   5  11   6        2.47        5.20      6.85 o 
   6  11   6     1153.44     1146.82     49.36 o 
   7  11   6       12.30       17.83      9.58 o 
   8  11   6        0.01        7.03      7.97 o 
   9  11   6        0.97        5.18      5.65 o 
  10  11   6      106.95      127.73     14.46 o 
  11  11   6       25.59       19.29      8.25 o 
  -2  12   6      308.74      408.34     38.07 o 
  -1  12   6      364.43      338.00     22.55 o 
   0  12   6        9.77        7.73      9.56 o 
   1  12   6      287.15      269.45     19.35 o 
   2  12   6      133.81      124.96     13.62 o 
   3  12   6       98.56       88.65     11.30 o 
   4  12   6       10.78       18.56      7.77 o 
   5  12   6       25.12       39.95     12.54 o 
   6  12   6      993.79     1003.45     48.78 o 
   7  12   6       69.74       82.14     18.01 o 
   8  12   6       11.67       17.51     10.39 o 
   9  12   6        0.57        3.05     10.35 o 
  10  12   6       26.18       23.25     12.54 o 
  -1  13   6        1.81      -10.44     10.44 o 
   0  13   6        2.32       -5.70      5.70 o 
   1  13   6        5.70       14.86      6.88 o 
   2  13   6       24.40       19.81      6.72 o 
   3  13   6       79.70       54.12     10.11 o 
   4  13   6        0.02        4.39      9.50 o 
   5  13   6        0.73        6.67      8.91 o 
   6  13   6        2.92       -0.18      9.18 o 
   7  13   6        0.94       -2.02      7.88 o 
   8  13   6      179.36      179.42     26.83 o 
   9  13   6       78.27       88.68     18.68 o 
   2  14   6       15.49       21.30      7.70 o 
   3  14   6       22.14       25.16     11.94 o 
   4  14   6        8.79        5.55     12.00 o 
   5  14   6       14.47       20.29     11.78 o 
   6  14   6      138.60      186.50     27.59 o 
   7  14   6        6.11       -9.27      9.27 o 
   8  14   6       75.62       76.19     18.68 o 
  -5 -14   7       97.60       81.65     19.71 o 
  -4 -14   7      149.01      184.35     27.23 o 
  -3 -14   7        3.80        4.43     11.91 o 
  -2 -14   7      277.91      256.43     29.85 o 
  -8 -13   7       11.81       16.39     13.48 o 
  -7 -13   7       77.03       86.44     17.65 o 
  -6 -13   7      250.55      280.29     31.67 o 
  -5 -13   7        3.11       10.84     11.20 o 
  -4 -13   7       13.93       12.18     11.02 o 
  -3 -13   7      411.94      380.43     22.94 o 
  -2 -13   7        2.07        2.31      5.87 o 
  -1 -13   7      393.15      361.69     23.87 o 
   0 -13   7      266.09      231.14     20.23 o 
   1 -13   7       64.02       81.73     16.73 o 
  -9 -12   7       25.90       65.88     17.87 o 
  -8 -12   7        0.14       -8.69      8.69 o 
  -7 -12   7      152.20      139.16     22.66 o 
  -6 -12   7       93.10       81.38     17.20 o 
  -5 -12   7        2.00        2.46      8.47 o 
  -4 -12   7        0.86        2.69      8.60 o 
  -3 -12   7      192.77      188.88     21.19 o 
  -2 -12   7        9.63        2.01     12.41 o 
  -1 -12   7       84.17       80.80     11.86 o 
   0 -12   7       29.10       26.17      8.25 o 
   1 -12   7      193.82      195.63     18.58 o 
   2 -12   7        7.92        1.57     10.08 o 
   3 -12   7       52.84       81.01     12.70 o 
  -9 -11   7        0.97       -1.93     10.79 o 
  -8 -11   7      472.50      452.23     23.47 o 
  -7 -11   7       16.85       22.37      9.97 o 
  -6 -11   7      770.36      756.67     40.00 o 
  -5 -11   7        0.25        1.34      7.52 o 
  -4 -11   7      127.74      135.19     21.34 o 
  -3 -11   7       19.31       12.79      9.25 o 
  -2 -11   7       33.32       46.23     20.13 o 
  -1 -11   7      229.52      227.90     17.87 o 
   0 -11   7       61.87       58.64     16.75 o 
   1 -11   7      146.68      147.88     15.77 o 
   2 -11   7      176.99      206.17     28.91 o 
   3 -11   7       24.24       11.59     10.91 o 
   4 -11   7      175.38      201.03     20.15 o 
 -10 -10   7       13.72       44.61     15.18 o 
  -9 -10   7       16.28       -0.31      9.09 o 
  -8 -10   7        2.57       -1.77      5.47 o 
  -7 -10   7       17.03       20.36      6.62 o 
  -6 -10   7       11.98       12.32      5.55 o 
  -5 -10   7      113.90      129.51     12.42 o 
  -4 -10   7       55.28       42.43      7.81 o 
  -3 -10   7       97.25       83.84     13.17 o 
  -2 -10   7       75.86       65.18      9.34 o 
  -1 -10   7       67.50       76.49     10.14 o 
   0 -10   7      484.01      461.48     21.14 o 
   1 -10   7      124.83      112.28     13.24 o 
   2 -10   7      199.73      170.33     16.29 o 
   3 -10   7        7.69        5.41      5.65 o 
   4 -10   7      149.91      189.99     26.36 o 
   5 -10   7       39.51       31.19      9.99 o 
 -10  -9   7        4.17        4.21      9.90 o 
  -9  -9   7      370.13      411.52     35.47 o 
  -8  -9   7       15.72       30.92     13.50 o 
  -7  -9   7       63.90       66.54     10.16 o 
  -6  -9   7      169.69      206.93     15.42 o 
  -5  -9   7       19.10       19.18      4.49 o 
  -4  -9   7      266.77      283.23     11.90 o 
  -3  -9   7       13.08       10.22      3.65 o 
  -2  -9   7      311.50      311.24     11.95 o 
  -1  -9   7       54.13       63.64     23.40 o 
   0  -9   7     1497.28     1565.22     37.43 o 
   1  -9   7     2121.47     2144.47     57.04 o 
   2  -9   7      192.68      187.77     34.55 o 
   3  -9   7       33.64       16.32     13.46 o 
   4  -9   7      151.84      177.94     17.31 o 
   5  -9   7      120.46      119.71     14.85 o 
   6  -9   7      367.92      430.42     27.78 o 
 -11  -8   7        0.12       -8.15      8.55 o 
 -10  -8   7        8.58       18.45     11.33 o 
  -9  -8   7      271.75      305.82     31.31 o 
  -8  -8   7       55.77       47.67     12.12 o 
  -7  -8   7      111.18      116.13     12.21 o 
  -6  -8   7     1152.14     1206.83     30.83 o 
  -5  -8   7        1.34        0.62      2.95 o 
  -4  -8   7      194.69      190.25     10.09 o 
  -3  -8   7       16.68       19.84      4.42 o 
  -2  -8   7      285.78      332.02     11.55 o 
  -1  -8   7       53.09       45.53      5.58 o 
   0  -8   7      163.70      146.67      9.00 o 
   1  -8   7       77.53       87.34     10.34 o 
   2  -8   7        6.32        7.97      4.69 o 
   3  -8   7       19.41       10.52      5.33 o 
   4  -8   7      450.33      437.51     21.63 o 
   5  -8   7       88.67       95.50     12.64 o 
   6  -8   7       60.37       55.18     10.25 o 
   7  -8   7        0.28        4.42      7.26 o 
 -11  -7   7       68.32       65.30     17.56 o 
 -10  -7   7      159.84      190.31     25.84 o 
  -9  -7   7       51.31       43.49     13.08 o 
  -8  -7   7       18.98       28.13     10.75 o 
  -7  -7   7      273.91      310.24     16.55 o 
  -6  -7   7      533.00      547.88     33.93 o 
  -5  -7   7      462.16      467.61     13.40 o 
  -4  -7   7      176.72      165.08      9.24 o 
  -3  -7   7      537.36      554.51     14.28 o 
  -2  -7   7      788.17      765.69     16.80 o 
  -1  -7   7      129.32      116.94     10.90 o 
   0  -7   7      507.87      534.14     14.13 o 
   1  -7   7      339.50      327.83     11.26 o 
   2  -7   7        3.45       12.57      3.90 o 
   3  -7   7       74.26       87.36     18.21 o 
   4  -7   7       87.56       75.03     10.36 o 
   5  -7   7      685.29      651.26     56.08 o 
   6  -7   7      252.00      243.08     22.95 o 
   7  -7   7      196.96      226.51     19.31 o 
   8  -7   7      204.17      258.68     21.96 o 
 -11  -6   7       51.65      100.51     21.72 o 
 -10  -6   7      211.72      195.73     27.37 o 
  -9  -6   7       83.81       67.23     17.65 o 
  -8  -6   7       62.85       54.42     13.35 o 
  -7  -6   7      130.64      139.74     13.10 o 
  -6  -6   7      357.94      351.06     11.72 o 
  -5  -6   7     1827.25     1871.73     27.20 o 
  -4  -6   7      363.49      338.71     10.86 o 
  -3  -6   7       94.25       86.68      6.50 o 
  -2  -6   7      227.57      231.08     11.09 o 
  -1  -6   7      950.64     1013.72     18.72 o 
   0  -6   7      670.37      630.88     14.73 o 
   1  -6   7       42.37       44.44      5.22 o 
   2  -6   7      593.72      565.78     17.08 o 
   3  -6   7       43.92       50.95      5.72 o 
   4  -6   7      414.98      398.01     18.12 o 
   5  -6   7       85.68       91.52      8.32 o 
   6  -6   7       14.62       16.95      5.96 o 
   7  -6   7        4.63       10.80      6.93 o 
   8  -6   7       37.65       63.70     11.30 o 
   9  -6   7        0.02       -2.01     10.19 o 
 -11  -5   7      121.38      147.54     24.14 o 
 -10  -5   7       69.51       41.12     15.05 o 
  -9  -5   7       70.38       78.83     16.39 o 
  -8  -5   7     1427.86     1335.03     52.18 o 
  -7  -5   7      139.47      119.81     10.62 o 
  -6  -5   7        1.94        1.74      2.94 o 
  -5  -5   7       51.02       55.14      5.34 o 
  -4  -5   7       41.11       47.94      5.48 o 
  -3  -5   7       28.82       26.05      4.80 o 
  -2  -5   7      128.08      105.51      6.80 o 
  -1  -5   7       20.92        9.03      2.64 o 
   0  -5   7      638.86      650.78     14.39 o 
   1  -5   7      189.79      177.26      8.77 o 
   2  -5   7     1127.55     1119.49     20.41 o 
   3  -5   7      386.14      363.84     13.93 o 
   4  -5   7       48.78       36.42      5.21 o 
   5  -5   7      315.93      305.04     18.84 o 
   6  -5   7       57.48       39.94      5.71 o 
   7  -5   7      253.17      282.22     14.38 o 
   8  -5   7        1.04       -0.78      5.71 o 
   9  -5   7      199.12      203.36     18.35 o 
 -11  -4   7      112.86      137.59     23.07 o 
 -10  -4   7        0.48        2.64      7.84 o 
  -9  -4   7       45.13       53.43     13.48 o 
  -8  -4   7     1135.75     1185.83     48.91 o 
  -7  -4   7       83.09       72.56      8.73 o 
  -6  -4   7      317.01      338.06     10.96 o 
  -5  -4   7     1582.97     1585.59     43.75 o 
  -4  -4   7     1185.25     1268.94     19.92 o 
  -3  -4   7       26.87       30.89      3.87 o 
  -2  -4   7      284.04      249.66      8.25 o 
  -1  -4   7       30.44       29.45      3.96 o 
   0  -4   7      821.53      836.51     15.75 o 
   1  -4   7     1269.13     1199.55     25.89 o 
   2  -4   7     1871.82     1798.44     29.11 o 
   3  -4   7       60.16       71.14      7.90 o 
   4  -4   7       86.77       73.51      6.68 o 
   5  -4   7       18.43       34.88      5.16 o 
   6  -4   7       36.75       30.37      5.17 o 
   7  -4   7      351.46      355.51     14.41 o 
   8  -4   7        9.39        9.21      4.19 o 
   9  -4   7       75.28       78.74      8.95 o 
  10  -4   7       31.91       53.25     18.45 o 
 -11  -3   7        5.59        1.52      9.45 o 
 -10  -3   7      333.05      358.22     34.44 o 
  -9  -3   7       75.62       99.30     17.92 o 
  -8  -3   7        1.32       -1.70      5.51 o 
  -7  -3   7      138.22      139.38     18.77 o 
  -6  -3   7      497.84      487.61     17.10 o 
  -5  -3   7       14.32       15.68      5.33 o 
  -4  -3   7      557.92      592.23     16.44 o 
  -3  -3   7     1075.69     1057.71     17.53 o 
  -2  -3   7      567.67      573.74     11.89 o 
  -1  -3   7      458.99      456.44     17.84 o 
   0  -3   7       11.81        2.08      2.20 o 
   1  -3   7      693.08      700.30     14.15 o 
   2  -3   7    10516.31    11316.23     90.25 o 
   3  -3   7     2762.12     2796.86     42.01 o 
   4  -3   7      134.24      126.50      8.09 o 
   5  -3   7        6.75        3.82      2.98 o 
   6  -3   7      755.10      722.60     18.23 o 
   7  -3   7      127.13      119.82      9.46 o 
   8  -3   7      161.24      174.74     11.92 o 
   9  -3   7       84.05       79.63      8.78 o 
  10  -3   7       18.17       17.53      6.96 o 
 -11  -2   7        0.08        2.64      9.09 o 
 -10  -2   7        4.81        9.72      8.38 o 
  -9  -2   7       87.26       74.75     15.23 o 
  -8  -2   7       87.86       80.31     15.00 o 
  -7  -2   7      699.28      629.33     20.69 o 
  -6  -2   7     2792.76     2747.26     44.35 o 
  -5  -2   7      350.58      378.47      9.86 o 
  -4  -2   7      158.16      181.03     10.45 o 
  -3  -2   7      223.27      217.00      6.76 o 
  -2  -2   7      116.89      121.65      5.54 o 
  -1  -2   7     1106.14     1064.24     16.00 o 
   0  -2   7      499.59      485.38     10.76 o 
   1  -2   7       26.38       24.52      5.07 o 
   2  -2   7      679.77      638.74     13.54 o 
   3  -2   7        2.43        0.26      2.29 o 
   4  -2   7      321.25      361.01     14.16 o 
   5  -2   7        0.32        0.39      3.29 o 
   6  -2   7        6.83        4.37      2.86 o 
   7  -2   7      236.91      208.91     11.74 o 
   8  -2   7      334.45      333.71     17.73 o 
   9  -2   7       22.22       23.15      5.38 o 
  10  -2   7      148.65      182.64     16.62 o 
  11  -2   7      162.12      162.81     17.23 o 
 -11  -1   7       64.88       60.29     16.93 o 
 -10  -1   7      211.54      236.53     28.84 o 
  -9  -1   7        1.65       -5.64      6.27 o 
  -8  -1   7        7.00       -3.95      3.95 o 
  -7  -1   7     2143.03     1996.23     39.50 o 
  -6  -1   7        0.58       -1.18      5.64 o 
  -5  -1   7        0.50       -1.64      1.64 o 
  -4  -1   7      143.38      162.56      5.11 o 
  -3  -1   7       21.10       16.56      8.55 o 
  -2  -1   7      110.77      117.74      4.35 o 
  -1  -1   7       66.98       75.48      4.42 o 
   0  -1   7       40.59       46.73      5.48 o 
   1  -1   7     3201.15     3205.69     32.85 o 
   2  -1   7      730.54      634.07     13.04 o 
   3  -1   7       24.66       23.19      4.90 o 
   4  -1   7       39.60       40.01      4.67 o 
   5  -1   7      384.43      391.50     11.90 o 
   6  -1   7       21.89       19.54      4.29 o 
   7  -1   7      492.88      523.33     19.53 o 
   8  -1   7       38.48       29.25      5.31 o 
   9  -1   7       15.34       19.71      4.87 o 
  10  -1   7      489.81      549.82     24.28 o 
  11  -1   7        2.67        4.64      5.69 o 
 -10   0   7       10.60        9.76      8.82 o 
  -9   0   7        9.32       15.18      8.15 o 
  -8   0   7       48.68       84.22     16.42 o 
  -7   0   7        2.18       -0.22      4.08 o 
  -6   0   7       61.73       72.03      9.02 o 
  -5   0   7      176.44      151.44     20.16 o 
  -4   0   7        3.11        0.33      3.11 o 
  -3   0   7      839.05      885.89     21.12 o 
  -2   0   7       14.52       30.95      5.51 o 
  -1   0   7     7648.14     8177.28     64.24 o 
   0   0   7        2.94        5.12      1.93 o 
   1   0   7       43.47       54.29      4.26 o 
   2   0   7       76.44       62.59      5.30 o 
   3   0   7     1082.22     1082.46     21.22 o 
   4   0   7      122.29       98.81      6.77 o 
   5   0   7      989.91      957.64     18.30 o 
   6   0   7      191.67      184.96      9.66 o 
   7   0   7      261.71      259.54     11.60 o 
   8   0   7       61.13       54.16      6.55 o 
   9   0   7      250.11      245.67     17.89 o 
  10   0   7      189.23      210.46     17.79 o 
  11   0   7       28.24       27.39     11.04 o 
 -10   1   7       56.75       72.47     16.80 o 
  -9   1   7        9.96       17.38      7.57 o 
  -8   1   7        0.82       -0.50      4.54 o 
  -7   1   7      284.68      300.01     40.40 o 
  -6   1   7     1120.47     1143.90     56.41 o 
  -5   1   7      899.94      852.65     23.08 o 
  -4   1   7        7.60       15.01      4.50 o 
  -3   1   7       14.42       -0.78      2.68 o 
  -2   1   7     1139.72     1274.45     32.47 o 
  -1   1   7      354.69      370.10      7.26 o 
   0   1   7      533.64      529.06     11.01 o 
   1   1   7      383.42      392.35      9.29 o 
   2   1   7      887.69      875.04     14.86 o 
   3   1   7      120.10      112.68      6.39 o 
   4   1   7      126.43      130.65      7.18 o 
   5   1   7        0.79        1.11      2.12 o 
   6   1   7     1825.93     1791.24     29.32 o 
   7   1   7      241.68      246.13     10.85 o 
   8   1   7       70.70       70.61      7.15 o 
   9   1   7      520.82      484.65     49.02 o 
  10   1   7       58.59       41.07     12.14 o 
  11   1   7      195.18      213.33     18.85 o 
  12   1   7       97.73      109.01     14.53 o 
 -10   2   7        0.40       11.11      9.94 o 
  -9   2   7       82.41       94.06     12.73 o 
  -8   2   7       62.96       60.66     19.82 o 
  -7   2   7      114.49      108.57     19.71 o 
  -6   2   7      596.00      583.12     23.09 o 
  -5   2   7       13.96       12.39      4.49 o 
  -4   2   7       30.34       28.51      5.39 o 
  -3   2   7        1.91        3.51      3.18 o 
  -2   2   7        1.45        4.11      3.18 o 
  -1   2   7      350.22      357.83      7.84 o 
   0   2   7       40.95       66.38      6.45 o 
   1   2   7     1479.55     1535.04     25.71 o 
   2   2   7     1610.51     1821.91     22.97 o 
   3   2   7      849.71      824.41     15.01 o 
   4   2   7      838.97      785.59     16.75 o 
   5   2   7       10.02       19.04      4.30 o 
   6   2   7      263.52      217.37      9.28 o 
   7   2   7       31.40       44.14      7.22 o 
   8   2   7        2.70        7.49      4.33 o 
   9   2   7        9.92        1.56      4.36 o 
  10   2   7       22.21        4.36      6.52 o 
  11   2   7       17.44       25.33      8.04 o 
  12   2   7       19.38       34.84      9.19 o 
  -9   3   7      323.48      384.46     22.59 o 
  -8   3   7      139.71      144.55     13.97 o 
  -7   3   7      148.54      169.63     14.39 o 
  -6   3   7      307.29      305.86     16.12 o 
  -5   3   7        0.29        4.16      3.86 o 
  -4   3   7      777.80      790.79     22.11 o 
  -3   3   7       94.08      109.86      5.88 o 
  -2   3   7        7.25       10.01      2.58 o 
  -1   3   7      316.82      373.73      8.97 o 
   0   3   7      356.18      416.43      9.60 o 
   1   3   7      578.35      580.28     15.16 o 
   2   3   7     4801.15     5335.50     58.94 o 
   3   3   7      142.57      149.26      8.63 o 
   4   3   7      853.09      924.23     16.14 o 
   5   3   7      412.80      409.59     16.14 o 
   6   3   7      110.10       96.01      6.54 o 
   7   3   7       79.32       63.39      7.96 o 
   8   3   7      338.10      326.65     36.06 o 
   9   3   7      726.57      746.07     26.28 o 
  10   3   7        1.11       -1.76      4.42 o 
  11   3   7      179.65      172.74     16.53 o 
  12   3   7       12.48       11.41      6.66 o 
  -9   4   7       60.94       69.96     17.83 o 
  -8   4   7       98.11      115.29     19.17 o 
  -7   4   7      153.44      185.50     15.32 o 
  -6   4   7        5.90        4.79      5.24 o 
  -5   4   7      607.24      646.90     21.55 o 
  -4   4   7      105.25      103.10     14.78 o 
  -3   4   7       23.10       26.20      4.06 o 
  -2   4   7       39.02       37.81      4.19 o 
  -1   4   7     1197.66     1172.30     18.02 o 
   0   4   7      462.82      482.87     10.92 o 
   1   4   7      257.50      305.17      9.96 o 
   2   4   7       28.45       39.85     10.12 o 
   3   4   7      106.04      131.06      8.32 o 
   4   4   7      940.24      981.15     19.78 o 
   5   4   7      539.53      516.27     13.90 o 
   6   4   7      848.44      822.23     17.86 o 
   7   4   7      912.80      858.35     25.06 o 
   8   4   7      107.56       95.63     11.15 o 
   9   4   7      148.66      130.02     17.83 o 
  10   4   7      138.75      144.89     14.75 o 
  11   4   7      197.46      270.93     28.58 o 
  12   4   7        1.44       10.97      7.79 o 
  -8   5   7       24.81       21.54     12.00 o 
  -7   5   7       47.50       52.36     14.33 o 
  -6   5   7      317.64      308.01     29.56 o 
  -5   5   7        5.95        3.36      3.57 o 
  -4   5   7        0.05        4.02      4.17 o 
  -3   5   7       40.97       30.63      4.94 o 
  -2   5   7        1.78        2.10      2.71 o 
  -1   5   7       71.40       64.17      5.35 o 
   0   5   7     1184.89     1149.06     30.58 o 
   1   5   7      719.83      772.36     25.39 o 
   2   5   7      311.50      310.99      9.37 o 
   3   5   7        0.07       -2.11      2.11 o 
   4   5   7     1284.43     1394.88     24.68 o 
   5   5   7      663.19      681.55     19.93 o 
   6   5   7      463.64      435.73     12.85 o 
   7   5   7     1704.14     1632.47     48.10 o 
   8   5   7      257.43      232.32     22.13 o 
   9   5   7        5.62       29.20      8.69 o 
  10   5   7       81.18       73.41     15.45 o 
  11   5   7        2.54        2.15      7.75 o 
  12   5   7       33.12       21.27     11.51 o 
  -8   6   7        8.15       10.48     10.84 o 
  -7   6   7        9.30        1.03      9.18 o 
  -6   6   7       23.28       31.71     11.91 o 
  -5   6   7      104.47       80.58     17.24 o 
  -4   6   7       27.58       30.50      9.00 o 
  -3   6   7      159.37      166.62     20.87 o 
  -2   6   7      919.60      950.59     18.34 o 
  -1   6   7        0.59       -1.77      2.72 o 
   0   6   7      209.84      187.97      7.83 o 
   1   6   7      707.80      664.33     16.81 o 
   2   6   7        6.39        6.53      2.76 o 
   3   6   7      758.04      743.78     17.93 o 
   4   6   7     2586.12     2605.98     64.09 o 
   5   6   7      261.82      242.59     10.23 o 
   6   6   7        2.12        3.37      3.10 o 
   7   6   7      428.36      406.64     23.56 o 
   8   6   7       18.45       13.53      6.90 o 
   9   6   7       53.09       32.52     10.70 o 
  10   6   7      144.99      163.75     21.50 o 
  11   6   7        0.34       -6.32      6.32 o 
  12   6   7      244.39      254.04     29.78 o 
  -7   7   7        7.53        7.61      9.72 o 
  -6   7   7      221.97      223.95     28.75 o 
  -5   7   7       32.48       24.68     11.15 o 
  -4   7   7      397.14      405.61     33.77 o 
  -3   7   7        3.43       -3.31      5.29 o 
  -2   7   7       48.06       36.47      6.78 o 
  -1   7   7     1275.56     1343.98     30.17 o 
   0   7   7       42.34       56.21      5.17 o 
   1   7   7       41.11       35.32      4.24 o 
   2   7   7       11.38       15.73      3.46 o 
   3   7   7      150.49      138.02     10.49 o 
   4   7   7      427.14      425.43     11.92 o 
   5   7   7      503.66      463.79     31.26 o 
   6   7   7       53.50       52.99      9.99 o 
   7   7   7      129.03      128.63     15.86 o 
   8   7   7       84.35       95.54     14.83 o 
   9   7   7      267.56      215.21     22.66 o 
  10   7   7      111.09      115.69     18.77 o 
  11   7   7      141.60      180.90     24.37 o 
  12   7   7       56.08       66.60     17.69 o 
  -6   8   7       14.99       38.03     14.20 o 
  -5   8   7      182.19      169.21     24.81 o 
  -4   8   7       76.04       85.28     17.38 o 
  -3   8   7       54.15       46.98     12.81 o 
  -2   8   7      559.42      624.05     22.08 o 
  -1   8   7       99.96       95.16     10.38 o 
   0   8   7      509.31      457.64     18.13 o 
   1   8   7       77.14       62.18     15.05 o 
   2   8   7      141.93      151.99     11.95 o 
   3   8   7      583.46      554.11     13.90 o 
   4   8   7      126.06      119.34     11.47 o 
   5   8   7      399.05      397.57     25.80 o 
   6   8   7     1015.31      927.76     32.88 o 
   7   8   7      131.65      134.73     16.08 o 
   8   8   7      266.03      275.59     23.65 o 
   9   8   7      401.51      327.95     27.05 o 
  10   8   7        6.09       16.57      8.73 o 
  11   8   7      246.60      208.22     25.75 o 
  12   8   7      308.43      334.35     33.59 o 
  -5   9   7       12.33       16.39     12.76 o 
  -4   9   7       10.25        0.31      9.14 o 
  -3   9   7        1.83       -2.96      6.58 o 
  -2   9   7      346.31      386.66     32.56 o 
  -1   9   7      724.29      650.09     45.39 o 
   0   9   7        2.99        8.98      4.27 o 
   1   9   7        9.49       15.83      4.86 o 
   2   9   7      137.86      136.51     11.97 o 
   3   9   7        1.88        3.34      3.72 o 
   4   9   7       12.59       20.88      5.46 o 
   5   9   7      508.47      480.85     13.80 o 
   6   9   7        9.30       14.91      4.96 o 
   7   9   7      306.26      273.71     21.32 o 
   8   9   7      293.87      304.57     24.10 o 
   9   9   7      155.32      146.10     19.62 o 
  10   9   7       48.56       33.46     11.24 o 
  11   9   7        0.01       -4.57      8.55 o 
  12   9   7       10.20       34.08     13.44 o 
  -4  10   7        7.50       21.23     12.50 o 
  -3  10   7       44.41       23.47     11.56 o 
  -2  10   7        8.07        3.05      7.12 o 
  -1  10   7      230.05      244.20     17.65 o 
   0  10   7        0.41       -3.62      3.62 o 
   1  10   7       90.90       91.10     13.55 o 
   2  10   7      272.98      274.77     17.13 o 
   3  10   7        3.17       -0.76      4.75 o 
   4  10   7     1035.17     1101.80     29.10 o 
   5  10   7       88.91      114.84     17.60 o 
   6  10   7      289.82      287.81     27.81 o 
   7  10   7      175.46      175.73     14.14 o 
   8  10   7      258.23      281.45     18.25 o 
   9  10   7        3.91        3.49      7.93 o 
  10  10   7       86.21       75.65     14.56 o 
  11  10   7       18.22       84.83     17.83 o 
  -3  11   7       31.55       53.03     15.00 o 
  -2  11   7       28.16       19.04     10.35 o 
  -1  11   7      526.34      502.98     34.13 o 
   0  11   7       68.90       79.02     10.57 o 
   1  11   7      122.75      120.86     12.97 o 
   2  11   7       86.80       75.51      9.99 o 
   3  11   7      317.19      311.33     18.51 o 
   4  11   7        0.26       -7.91      7.91 o 
   5  11   7      499.90      535.14     33.64 o 
   6  11   7      164.20      165.90     22.39 o 
   7  11   7       52.11       44.03     14.06 o 
   8  11   7       39.16       27.95     11.29 o 
   9  11   7        8.64       11.65      9.27 o 
  10  11   7       37.93       46.29      9.54 o 
  11  11   7        0.24       -0.78      6.05 o 
  -2  12   7       80.18       81.61     18.27 o 
  -1  12   7       73.14       99.03     20.29 o 
   0  12   7      203.72      201.90     20.89 o 
   1  12   7       21.69       27.10      7.11 o 
   2  12   7       32.29       32.12     16.82 o 
   3  12   7       49.54       59.32      9.66 o 
   4  12   7       42.64       52.45      8.60 o 
   5  12   7       53.59       71.75     16.08 o 
   6  12   7      236.19      234.20     27.28 o 
   7  12   7       17.27       26.07     11.78 o 
   8  12   7       77.36       57.06     15.32 o 
   9  12   7       55.74       63.20     16.62 o 
  10  12   7        0.44       -1.21      8.06 o 
   0  13   7        0.49       -4.52      9.36 o 
   1  13   7       15.90        7.70      6.72 o 
   2  13   7       26.40       29.14      7.17 o 
   3  13   7       16.78       29.18     11.87 o 
   4  13   7        6.25       -2.82      6.63 o 
   5  13   7      307.05      292.92     31.40 o 
   6  13   7      294.53      282.08     31.98 o 
   7  13   7       10.40       10.88      9.50 o 
   8  13   7       19.15       18.63     11.47 o 
   9  13   7       26.38       34.58     12.90 o 
   2  14   7        8.55       -5.06      6.90 o 
   3  14   7       13.25       18.26     13.01 o 
   4  14   7        2.67       17.74     11.65 o 
   5  14   7        8.83       17.96     10.44 o 
   6  14   7        6.33        2.91      9.32 o 
   7  14   7       20.93       25.08     12.32 o 
  -4 -14   8      124.14      130.11     24.32 o 
  -3 -14   8      114.29      121.92     23.34 o 
  -7 -13   8       11.82       26.20     13.62 o 
  -6 -13   8        3.04        6.85      8.73 o 
  -5 -13   8       47.15       37.98     13.48 o 
  -4 -13   8      114.95      112.29     20.69 o 
  -3 -13   8      498.42      498.63     24.62 o 
  -2 -13   8      568.01      593.45     26.46 o 
  -1 -13   8       28.32       38.02     12.68 o 
   0 -13   8       17.11       16.36      7.79 o 
   1 -13   8        3.08       -5.91      5.91 o 
  -8 -12   8      145.86      202.40     27.46 o 
  -7 -12   8      255.98      339.77     32.47 o 
  -6 -12   8       69.76       84.34     17.92 o 
  -5 -12   8      204.02      232.23     27.77 o 
  -4 -12   8        5.19       16.35      9.67 o 
  -3 -12   8       81.05       76.50     17.42 o 
  -2 -12   8      363.66      366.41     22.43 o 
  -1 -12   8        3.19        9.39      6.29 o 
   0 -12   8      414.66      371.60     24.23 o 
   1 -12   8       26.40       41.21     12.54 o 
   2 -12   8       71.82       85.44     15.23 o 
  -9 -11   8       36.81       39.64     15.54 o 
  -8 -11   8        1.47        6.62      6.88 o 
  -7 -11   8        2.77       -5.90      6.76 o 
  -6 -11   8        0.30       -2.55      6.76 o 
  -5 -11   8       25.81       13.39      9.09 o 
  -4 -11   8      313.27      321.31     17.67 o 
  -3 -11   8        8.35        5.92      4.90 o 
  -2 -11   8       12.15        5.86      5.25 o 
  -1 -11   8       37.14       51.20      9.52 o 
   0 -11   8       36.55       46.29      8.64 o 
   1 -11   8       22.40       24.79      7.98 o 
   2 -11   8        0.21        1.97      5.40 o 
   3 -11   8      124.91      158.70     33.26 o 
   4 -11   8        4.79        4.87      7.08 o 
 -10 -10   8      109.33      101.58     20.96 o 
  -9 -10   8       19.06       30.50     13.08 o 
  -8 -10   8       18.96       27.37     11.51 o 
  -7 -10   8       45.24       50.81      9.35 o 
  -6 -10   8       42.29       63.65     10.04 o 
  -5 -10   8      271.00      266.45     17.17 o 
  -4 -10   8        2.02        3.93      3.79 o 
  -3 -10   8      139.31      115.63     16.24 o 
  -2 -10   8      350.73      330.84     21.68 o 
  -1 -10   8      105.65      102.29     24.97 o 
   0 -10   8      195.90      206.68     17.16 o 
   1 -10   8       16.49       17.75      6.64 o 
   2 -10   8        3.09       -8.38     10.48 o 
   3 -10   8       27.56       16.48      8.04 o 
   4 -10   8        1.63        3.56      6.56 o 
   5 -10   8      156.78      185.80     19.02 o 
 -10  -9   8       39.84       53.70     16.48 o 
  -9  -9   8       69.44       70.99     16.89 o 
  -8  -9   8      769.20      789.68     41.21 o 
  -7  -9   8        8.58       23.06      6.29 o 
  -6  -9   8       10.29       22.39      6.94 o 
  -5  -9   8      348.54      385.15     13.35 o 
  -4  -9   8      150.39      127.24      9.24 o 
  -3  -9   8        0.53       -2.98      4.92 o 
  -2  -9   8      244.57      233.74     13.80 o 
  -1  -9   8      355.78      334.96     17.57 o 
   0  -9   8       32.23       31.77      7.19 o 
   1  -9   8        0.03       -7.35      8.20 o 
   2  -9   8        2.31       18.09      6.66 o 
   3  -9   8      148.94      155.09     19.37 o 
   4  -9   8       59.90       73.50     18.21 o 
   5  -9   8       25.25       42.38     10.11 o 
   6  -9   8       54.21       64.37     17.92 o 
 -10  -8   8       98.10      139.70     24.10 o 
  -9  -8   8       55.75       71.89     16.21 o 
  -8  -8   8        7.93        5.55      9.05 o 
  -7  -8   8       23.40       20.45      6.92 o 
  -6  -8   8      158.18      150.37     22.91 o 
  -5  -8   8      131.72      124.44      9.04 o 
  -4  -8   8       53.51       61.36      7.56 o 
  -3  -8   8      142.35      181.80     11.36 o 
  -2  -8   8        2.55       -0.22      4.93 o 
  -1  -8   8      442.80      432.19     23.94 o 
   0  -8   8       13.34       17.60      4.40 o 
   1  -8   8      272.79      270.69     17.52 o 
   2  -8   8      493.09      466.42     27.14 o 
   3  -8   8        6.18        1.65      5.73 o 
   4  -8   8      239.87      217.37     18.08 o 
   5  -8   8       21.84       20.76      6.58 o 
   6  -8   8       46.39       42.23      9.45 o 
   7  -8   8        0.56       16.76      7.73 o 
 -11  -7   8      111.23      112.69     23.11 o 
 -10  -7   8       47.50       61.90     17.29 o 
  -9  -7   8        0.50        3.05      7.97 o 
  -8  -7   8       76.23      107.27     18.32 o 
  -7  -7   8      403.07      408.16     18.76 o 
  -6  -7   8       35.27       38.62      7.48 o 
  -5  -7   8       68.01       59.41      6.14 o 
  -4  -7   8      271.08      254.05     15.95 o 
  -3  -7   8      266.39      256.84     10.58 o 
  -2  -7   8      354.54      317.50     11.25 o 
  -1  -7   8      117.18      120.51     14.30 o 
   0  -7   8        1.05        0.94      2.66 o 
   1  -7   8      110.51      120.95      8.84 o 
   2  -7   8      627.29      547.31     15.63 o 
   3  -7   8      429.01      406.70     26.01 o 
   4  -7   8       57.46       50.57      8.97 o 
   5  -7   8       45.11       47.08     11.04 o 
   6  -7   8        0.60       -6.28      6.85 o 
   7  -7   8        3.25        2.53      6.13 o 
   8  -7   8       76.96       94.96     13.99 o 
 -11  -6   8      182.89      175.44     28.49 o 
 -10  -6   8       28.53       42.15     14.56 o 
  -9  -6   8       78.51      136.88     22.80 o 
  -8  -6   8       60.03       64.81     15.23 o 
  -7  -6   8     1690.44     1714.97     56.79 o 
  -6  -6   8       85.28      102.45      8.62 o 
  -5  -6   8      116.01      121.73     12.99 o 
  -4  -6   8        3.17        5.24      2.81 o 
  -3  -6   8      638.86      656.71     15.45 o 
  -2  -6   8      267.37      264.22      9.86 o 
  -1  -6   8      373.91      357.39     13.63 o 
   0  -6   8       16.85       11.03      3.44 o 
   1  -6   8      166.60      171.24      9.58 o 
   2  -6   8      135.50      132.80      8.98 o 
   3  -6   8       88.58       85.19      7.80 o 
   4  -6   8      274.11      262.50     19.50 o 
   5  -6   8       63.78       67.41      7.37 o 
   6  -6   8      353.80      378.21     22.35 o 
   7  -6   8       50.39       45.35      8.95 o 
   8  -6   8       37.88       53.46     11.11 o 
 -11  -5   8        5.05       17.06     11.38 o 
 -10  -5   8       13.16       24.50     11.96 o 
  -9  -5   8      185.91      185.70     24.99 o 
  -8  -5   8       25.51       14.69     10.08 o 
  -7  -5   8      133.24      110.36     17.96 o 
  -6  -5   8      262.84      282.61     10.72 o 
  -5  -5   8     1174.59     1185.58     33.19 o 
  -4  -5   8      157.72      167.19      8.50 o 
  -3  -5   8        7.85        9.27      2.90 o 
  -2  -5   8        2.15       -0.02      2.11 o 
  -1  -5   8      390.10      385.41     11.39 o 
   0  -5   8      245.25      256.72      9.50 o 
   1  -5   8      162.29      188.89      9.44 o 
   2  -5   8        1.35       -0.86      2.60 o 
   3  -5   8     2395.75     2372.95     33.98 o 
   4  -5   8        9.69       15.11      4.06 o 
   5  -5   8       46.01       50.13      7.26 o 
   6  -5   8        2.51        0.27      3.34 o 
   7  -5   8        4.42       10.06      4.03 o 
   8  -5   8      150.98      133.75     14.57 o 
   9  -5   8        1.43        7.45      6.71 o 
 -11  -4   8        0.01       14.69      9.50 o 
 -10  -4   8       44.67       47.70     14.24 o 
  -9  -4   8       28.24       30.86     10.97 o 
  -8  -4   8        5.14       -1.93      8.15 o 
  -7  -4   8      967.96      954.74     42.35 o 
  -6  -4   8      561.77      528.08     18.40 o 
  -5  -4   8       11.73        6.29      2.97 o 
  -4  -4   8      945.81      944.67     17.25 o 
  -3  -4   8      240.53      224.85      8.50 o 
  -2  -4   8     1524.27     1533.09     22.41 o 
  -1  -4   8        1.30        0.95      2.05 o 
   0  -4   8      571.43      534.06     12.95 o 
   1  -4   8     1119.15     1167.29     20.17 o 
   2  -4   8       19.42       11.06      3.24 o 
   3  -4   8      104.81      136.55      8.83 o 
   4  -4   8      180.32      206.81     10.56 o 
   5  -4   8       83.75       74.89      7.13 o 
   6  -4   8      273.18      301.34     13.37 o 
   7  -4   8        0.94       -1.81      4.09 o 
   8  -4   8       98.79       85.78      8.96 o 
   9  -4   8        8.49       12.74      9.24 o 
  10  -4   8       66.73       55.81     16.21 o 
 -11  -3   8        9.10       14.24     12.81 o 
 -10  -3   8        4.30        4.79      7.21 o 
  -9  -3   8       38.55       29.47     10.48 o 
  -8  -3   8       33.85       30.19     10.75 o 
  -7  -3   8       43.56       50.81      9.11 o 
  -6  -3   8       63.07       51.64      7.51 o 
  -5  -3   8      475.52      475.25     14.74 o 
  -4  -3   8       16.33       16.82      3.79 o 
  -3  -3   8      906.90      937.81     16.01 o 
  -2  -3   8        0.71        2.62      2.10 o 
  -1  -3   8      379.95      361.85      9.85 o 
   0  -3   8     1017.00     1073.43     28.00 o 
   1  -3   8        1.96       -0.01      2.08 o 
   2  -3   8     4479.09     4613.42     47.06 o 
   3  -3   8      709.70      710.61     16.20 o 
   4  -3   8     1688.43     1698.67     38.78 o 
   5  -3   8      242.09      226.10     11.19 o 
   6  -3   8      116.06      116.42     12.02 o 
   7  -3   8      363.12      324.76     25.91 o 
   8  -3   8      523.82      522.65     17.58 o 
   9  -3   8       11.94       13.41      4.91 o 
  10  -3   8       45.16       48.61      9.62 o 
 -10  -2   8       18.80       24.37     12.14 o 
  -9  -2   8        1.52       -3.49      6.05 o 
  -8  -2   8       72.57       83.08     16.21 o 
  -7  -2   8       31.18       30.01      6.51 o 
  -6  -2   8       23.82       27.50      6.13 o 
  -5  -2   8     1057.34      978.54     35.56 o 
  -4  -2   8       51.11       53.96      3.95 o 
  -3  -2   8      729.77      787.26     18.21 o 
  -2  -2   8     2080.46     2105.02     24.75 o 
  -1  -2   8     1551.93     1521.39     20.70 o 
   0  -2   8      731.55      735.08     14.08 o 
   1  -2   8      210.46      192.67      7.76 o 
   2  -2   8        0.03        0.72      2.29 o 
   3  -2   8      185.27      173.70      8.89 o 
   4  -2   8      137.34      138.46      8.58 o 
   5  -2   8       71.29       72.26      6.79 o 
   6  -2   8        5.99        1.52      2.95 o 
   7  -2   8     1248.26     1165.84     36.67 o 
   8  -2   8       36.44       34.94      5.69 o 
   9  -2   8      224.37      211.55     13.51 o 
  10  -2   8      138.43      175.28     16.82 o 
  11  -2   8      100.46      134.54     19.33 o 
 -10  -1   8       28.97       26.56     11.38 o 
  -9  -1   8       11.01       23.87      9.14 o 
  -8  -1   8      138.48      132.09     12.86 o 
  -7  -1   8      100.46       93.53     10.40 o 
  -6  -1   8      169.87      160.43     12.41 o 
  -5  -1   8      245.97      268.23     15.54 o 
  -4  -1   8      326.67      342.95     14.17 o 
  -3  -1   8      351.29      378.97     14.11 o 
  -2  -1   8      235.82      251.93      6.34 o 
  -1  -1   8     1224.41     1200.45     16.93 o 
   0  -1   8       52.54       58.21      4.55 o 
   1  -1   8        6.02       10.48      2.77 o 
   2  -1   8      896.02      884.83     19.26 o 
   3  -1   8      437.18      461.55     13.89 o 
   4  -1   8       83.04       61.69      5.88 o 
   5  -1   8        6.93        6.26      3.28 o 
   6  -1   8       13.57       10.93      3.85 o 
   7  -1   8      244.19      226.73     11.86 o 
   8  -1   8       23.78       36.76      5.48 o 
   9  -1   8      104.44       94.99     11.79 o 
  10  -1   8       60.61       79.46     11.18 o 
  11  -1   8        6.01       12.41     14.98 o 
 -10   0   8       36.85       66.91     15.63 o 
  -9   0   8       21.91        7.35      9.09 o 
  -8   0   8        0.85        4.17      8.11 o 
  -7   0   8       29.42       27.32      7.03 o 
  -6   0   8      964.39      896.07     25.34 o 
  -5   0   8        0.49       -1.63      7.46 o 
  -4   0   8        3.72        1.14      3.43 o 
  -3   0   8      451.75      426.32     15.25 o 
  -2   0   8     2781.48     3046.72     43.48 o 
  -1   0   8     1890.35     2064.03     22.86 o 
   0   0   8      157.90      141.71      9.25 o 
   1   0   8      180.93      155.95      6.86 o 
   2   0   8      588.40      587.06     12.87 o 
   3   0   8       12.17        8.53      2.84 o 
   4   0   8       44.12       47.95      5.14 o 
   5   0   8     1238.02     1246.50     26.45 o 
   6   0   8      541.26      549.01     14.95 o 
   7   0   8      172.16      153.19     13.89 o 
   8   0   8        0.58        6.41      3.36 o 
   9   0   8      249.00      243.37     18.02 o 
  10   0   8      158.09      184.38     16.72 o 
  11   0   8        1.63       -0.04      5.51 o 
 -10   1   8        5.82       14.69      9.54 o 
  -9   1   8       62.32       53.75     12.72 o 
  -8   1   8       25.07       14.33      6.09 o 
  -7   1   8       18.84       20.96      6.09 o 
  -6   1   8      212.05      213.51     14.86 o 
  -5   1   8      213.84      207.54     19.51 o 
  -4   1   8      728.42      795.18     34.26 o 
  -3   1   8      745.49      748.23     20.57 o 
  -2   1   8      235.82      227.73     14.53 o 
  -1   1   8     1793.24     1862.48     31.49 o 
   0   1   8     1219.48     1177.34     16.84 o 
   1   1   8     1018.72     1098.80     17.05 o 
   2   1   8       35.18       39.26      4.09 o 
   3   1   8        9.53       19.84      3.39 o 
   4   1   8      253.12      253.48     15.35 o 
   5   1   8      188.43      187.59      8.82 o 
   6   1   8        0.70        6.08      3.13 o 
   7   1   8       77.54       89.78      7.68 o 
   8   1   8      237.82      225.66     11.79 o 
   9   1   8       29.78       18.04      6.18 o 
  10   1   8       82.33       79.50     17.06 o 
  11   1   8       27.47       25.33      8.31 o 
  12   1   8      206.24      232.82     29.96 o 
  -9   2   8      128.88      117.21     19.89 o 
  -8   2   8       28.15       29.59      7.77 o 
  -7   2   8      584.39      582.42     32.99 o 
  -6   2   8      112.48       67.95      9.20 o 
  -5   2   8      181.30      161.23     24.72 o 
  -4   2   8      169.69      155.02     23.87 o 
  -3   2   8      422.40      402.10     15.25 o 
  -2   2   8     1481.37     1512.98     29.38 o 
  -1   2   8      354.29      365.11      8.10 o 
   0   2   8      315.73      299.01     11.76 o 
   1   2   8     3956.05     4058.88     50.31 o 
   2   2   8     1901.82     1876.93     24.43 o 
   3   2   8      641.58      739.49     14.84 o 
   4   2   8      186.99      213.29     11.50 o 
   5   2   8       33.64       27.25      4.04 o 
   6   2   8        4.58        2.89      2.83 o 
   7   2   8        6.67        9.46      3.43 o 
   8   2   8       15.89       13.29      5.51 o 
   9   2   8       23.86       19.29      7.01 o 
  10   2   8      157.77      156.87     15.42 o 
  11   2   8        6.20       -0.84     12.41 o 
  12   2   8        2.12        0.56      8.06 o 
  -9   3   8        4.76        7.84      9.81 o 
  -8   3   8       83.85      111.01     14.31 o 
  -7   3   8      109.29      100.10     12.00 o 
  -6   3   8      290.38      292.99     21.30 o 
  -5   3   8     1520.43     1411.14     32.69 o 
  -4   3   8       54.48       64.61      7.95 o 
  -3   3   8     1914.10     1945.92     45.55 o 
  -2   3   8       33.22       32.03      3.52 o 
  -1   3   8      126.61      104.56     13.08 o 
   0   3   8     1574.13     1739.22     22.24 o 
   1   3   8     1900.11     1982.57     32.04 o 
   2   3   8     1261.19     1270.86     24.40 o 
   3   3   8      758.56      875.90     19.73 o 
   4   3   8      387.89      347.14     13.24 o 
   5   3   8     1264.69     1237.35     23.02 o 
   6   3   8      339.83      332.09     10.78 o 
   7   3   8       31.00       41.39      5.36 o 
   8   3   8      219.53      226.36     16.45 o 
   9   3   8      461.84      434.47     49.02 o 
  10   3   8      231.18      210.18     17.90 o 
  11   3   8        1.95        1.54      5.52 o 
  12   3   8       10.79        8.61      7.13 o 
  -8   4   8       98.45      110.14     19.17 o 
  -7   4   8        0.87        0.21      5.41 o 
  -6   4   8      157.46      133.78     29.16 o 
  -5   4   8      202.45      169.13     14.49 o 
  -4   4   8       15.34        9.01      4.51 o 
  -3   4   8     1590.23     1619.67     46.63 o 
  -2   4   8      185.84      197.04     10.63 o 
  -1   4   8      399.28      406.00     10.42 o 
   0   4   8      676.98      628.29     12.96 o 
   1   4   8      510.33      533.49     12.13 o 
   2   4   8      201.86      295.36     11.64 o 
   3   4   8        6.47        4.50      2.98 o 
   4   4   8       32.71       36.22      5.18 o 
   5   4   8      241.88      231.92     10.51 o 
   6   4   8     1479.48     1428.00     22.79 o 
   7   4   8       52.76       54.64      8.20 o 
   8   4   8     3189.78     3284.71     67.61 o 
   9   4   8        0.98       -2.81      4.22 o 
  10   4   8      766.62      787.53     28.99 o 
  11   4   8        3.36        9.67      7.30 o 
  12   4   8        1.28       -2.55      8.47 o 
  -8   5   8      128.85      133.38     23.16 o 
  -7   5   8       36.88       46.49     14.29 o 
  -6   5   8      154.16      145.65     21.45 o 
  -5   5   8        4.62        9.92      5.16 o 
  -4   5   8      672.25      573.53     35.97 o 
  -3   5   8        2.22        7.99      6.58 o 
  -2   5   8       33.85       47.88      6.96 o 
  -1   5   8      334.35      328.56     10.65 o 
   0   5   8      598.03      572.75     20.67 o 
   1   5   8      940.03      981.88     33.51 o 
   2   5   8        0.02        3.90      3.01 o 
   3   5   8      816.65      741.48     18.65 o 
   4   5   8      916.54      928.26     20.82 o 
   5   5   8     1095.56     1030.68     21.59 o 
   6   5   8     1966.03     2007.78     31.83 o 
   7   5   8      110.62      121.83     15.94 o 
   8   5   8      538.50      478.57     27.86 o 
   9   5   8        7.10        4.21      7.30 o 
  10   5   8      487.84      406.82     32.11 o 
  11   5   8      231.51      223.14     26.65 o 
  12   5   8      215.43      213.55     27.77 o 
  -7   6   8        6.43       20.96     13.71 o 
  -6   6   8      103.04       93.39     18.32 o 
  -5   6   8       71.75      112.51     19.04 o 
  -4   6   8      141.43      168.09     22.53 o 
  -3   6   8        2.52        9.50      7.61 o 
  -2   6   8      754.13      718.62     39.69 o 
  -1   6   8      559.80      530.87     13.36 o 
   0   6   8      272.74      245.65     15.73 o 
   1   6   8       91.62      100.72      6.84 o 
   2   6   8     1771.46     1757.62     30.21 o 
   3   6   8      489.98      493.47     15.34 o 
   4   6   8     1116.54     1118.59     29.61 o 
   5   6   8      456.02      425.90     21.86 o 
   6   6   8      165.55      167.16     11.33 o 
   7   6   8      961.61      932.46     36.19 o 
   8   6   8        2.17        5.64      7.84 o 
   9   6   8       16.52       22.35      9.90 o 
  10   6   8       66.10       49.45     13.03 o 
  11   6   8        0.07        0.85      8.06 o 
  12   6   8      121.53      149.42     23.74 o 
  -7   7   8      183.61      197.47     27.99 o 
  -6   7   8       41.70       16.08     10.62 o 
  -5   7   8        3.32       10.79      9.58 o 
  -4   7   8      360.03      321.50     31.13 o 
  -3   7   8      182.24      199.27     24.63 o 
  -2   7   8        4.48        3.00      6.72 o 
  -1   7   8      334.84      327.81     15.43 o 
   0   7   8     1731.61     1773.67     27.19 o 
   1   7   8       36.80       34.04      4.76 o 
   2   7   8      690.72      709.17     15.66 o 
   3   7   8       34.53       28.15      4.38 o 
   4   7   8      190.19      182.97     10.66 o 
   5   7   8      427.62      379.02     13.65 o 
   6   7   8     2366.95     2267.04     55.76 o 
   7   7   8      651.80      558.21     27.81 o 
   8   7   8       14.55       16.84      9.09 o 
   9   7   8       68.44       64.63     13.88 o 
  10   7   8        8.54       23.11      9.00 o 
  11   7   8      626.09      590.86     36.32 o 
  12   7   8       16.38       17.74     10.39 o 
  -6   8   8      114.70      135.49     23.87 o 
  -5   8   8       18.62       18.77     12.27 o 
  -4   8   8        1.18       11.65      9.45 o 
  -3   8   8        2.17       -2.91      7.43 o 
  -2   8   8      843.21      818.74     40.71 o 
  -1   8   8      401.69      386.52     17.01 o 
   0   8   8      657.21      620.53     21.17 o 
   1   8   8       17.98       12.36      4.81 o 
   2   8   8      449.69      430.26     17.03 o 
   3   8   8       75.01       65.38      6.06 o 
   4   8   8      394.65      373.75     12.01 o 
   5   8   8        2.24        0.90      2.96 o 
   6   8   8     3248.13     3041.35     65.71 o 
   7   8   8      280.90      300.98     20.33 o 
   8   8   8       24.78       32.56      9.90 o 
   9   8   8        0.51       -5.82      5.82 o 
  10   8   8       15.01       16.26     10.84 o 
  11   8   8        7.51       12.85     10.66 o 
  12   8   8       59.53       55.85     16.21 o 
  -5   9   8       98.04       99.30     20.65 o 
  -4   9   8        0.02       -2.69      8.38 o 
  -3   9   8       90.37       62.97     14.87 o 
  -2   9   8      152.24      158.73     22.35 o 
  -1   9   8      366.94      413.21     18.69 o 
   0   9   8       68.31       84.89      9.81 o 
   1   9   8       35.32       29.26      9.85 o 
   2   9   8      198.77      201.20     14.36 o 
   3   9   8      798.91      799.31     24.25 o 
   4   9   8       89.60       93.53     10.12 o 
   5   9   8      512.79      511.62     14.57 o 
   6   9   8      535.07      485.87     18.95 o 
   7   9   8       12.75        9.76      6.81 o 
   8   9   8       12.33       13.71      7.03 o 
   9   9   8       25.37       39.10     11.42 o 
  10   9   8       59.43       62.12     14.38 o 
  11   9   8        0.18       -3.14      8.24 o 
  12   9   8      285.74      314.60     32.83 o 
  -4  10   8      112.63      167.78     26.56 o 
  -3  10   8       21.59       32.11     11.51 o 
  -2  10   8        0.67       -0.67      7.35 o 
  -1  10   8      170.98      193.49     24.99 o 
   0  10   8      130.63      116.05     12.18 o 
   1  10   8      128.61      130.81     12.67 o 
   2  10   8       46.37       64.21      9.05 o 
   3  10   8      859.84      864.64     26.84 o 
   4  10   8      495.60      448.38     18.76 o 
   5  10   8       42.39       41.97     11.73 o 
   6  10   8       39.87       40.09     11.56 o 
   7  10   8      146.33      135.42     12.69 o 
   8  10   8      320.50      324.90     28.75 o 
   9  10   8       57.07       76.95     14.47 o 
  10  10   8       22.70       29.20     10.66 o 
  -3  11   8       39.50       52.00     15.45 o 
  -2  11   8        0.94       32.07     11.56 o 
  -1  11   8     1401.20     1550.95     62.26 o 
   0  11   8       48.99       53.49     10.08 o 
   1  11   8       70.12       55.19     11.65 o 
   2  11   8      208.89      201.45     16.42 o 
   3  11   8       10.93       18.79      6.29 o 
   4  11   8        0.69        8.68      5.04 o 
   5  11   8      100.91      105.34     18.14 o 
   6  11   8      215.97      219.65     25.75 o 
   7  11   8      487.66      516.06     34.71 o 
   8  11   8       26.46       32.34     12.23 o 
   9  11   8        2.15       -6.85      6.85 o 
  10  11   8       15.53       11.54      9.00 o 
  11  11   8       36.28       48.03     10.07 o 
  -1  12   8      469.79      542.35     42.68 o 
   0  12   8        1.10        0.99      8.06 o 
   1  12   8       19.65       16.98      9.47 o 
   2  12   8        1.44       -0.67      5.49 o 
   3  12   8       59.62       81.56     11.14 o 
   4  12   8       99.74      114.19     13.39 o 
   5  12   8        1.09       10.35      9.09 o 
   6  12   8        0.04       -6.40      6.40 o 
   7  12   8      286.78      304.25     32.02 o 
   8  12   8        2.83       -4.93      8.06 o 
   9  12   8        2.45       -7.52      7.52 o 
  10  12   8        2.91        2.11      9.63 o 
   0  13   8       88.21      122.45     21.99 o 
   1  13   8      106.87      108.15     29.92 o 
   2  13   8       15.70       22.25     14.40 o 
   3  13   8      199.69      183.14     16.78 o 
   4  13   8      599.51      754.38     42.33 o 
   5  13   8       72.53       64.85     15.59 o 
   6  13   8       46.28       76.63     19.17 o 
   7  13   8      123.96      117.48     22.22 o 
   8  13   8       36.50       22.44     12.85 o 
   9  13   8       11.83       17.83     12.05 o 
   3  14   8       43.92       75.34     18.18 o 
   4  14   8       60.32      110.85     21.59 o 
   5  14   8       21.11       17.20     14.65 o 
   6  14   8       53.95       54.11     15.23 o 
   7  14   8       19.07       39.19     14.47 o 
  -6 -13   9       31.94       59.17     15.94 o 
  -5 -13   9        5.97       -3.36     10.48 o 
  -4 -13   9       87.60       59.08     16.48 o 
  -3 -13   9        1.31        3.33      6.50 o 
  -2 -13   9      218.15      265.39     21.17 o 
  -1 -13   9       62.71       59.03     10.86 o 
   0 -13   9       25.20       34.80     12.83 o 
  -7 -12   9       45.00       61.18     15.45 o 
  -6 -12   9      427.35      411.03     35.11 o 
  -5 -12   9      306.25      337.98     32.56 o 
  -4 -12   9        2.99       24.41     10.70 o 
  -3 -12   9       95.01       96.98     12.33 o 
  -2 -12   9      506.14      445.23     23.57 o 
  -1 -12   9      118.47      108.36     20.22 o 
   0 -12   9       43.26       30.45      9.67 o 
   1 -12   9       11.13       -0.75      6.10 o 
   2 -12   9       19.38       42.60     10.53 o 
  -9 -11   9       10.18       21.50     12.41 o 
  -8 -11   9        3.50       -9.27      9.27 o 
  -7 -11   9        2.61        2.85      5.91 o 
  -6 -11   9      109.69      152.01     21.81 o 
  -5 -11   9        4.79       18.45     10.62 o 
  -4 -11   9       72.42       68.30      9.51 o 
  -3 -11   9      270.66      293.35     36.03 o 
  -2 -11   9       10.58       13.53      7.79 o 
  -1 -11   9        1.07        5.43      5.26 o 
   0 -11   9        0.48       -0.87      7.10 o 
   1 -11   9        0.86       11.53      6.57 o 
   2 -11   9        2.70        6.35      6.81 o 
   3 -11   9      172.06      177.60     18.81 o 
   4 -11   9      234.25      227.19     21.28 o 
  -9 -10   9       48.13       48.10     15.63 o 
  -8 -10   9       92.08      102.30     19.53 o 
  -7 -10   9       25.40       26.97      9.38 o 
  -6 -10   9      429.03      434.72     20.14 o 
  -5 -10   9       16.65       16.15      7.52 o 
  -4 -10   9      849.62      842.43     31.17 o 
  -3 -10   9      112.32       94.74     11.63 o 
  -2 -10   9       27.57       10.36      5.48 o 
  -1 -10   9        9.12       24.30      6.77 o 
   0 -10   9       30.83       33.91      8.21 o 
   1 -10   9        6.30       11.58      5.93 o 
   2 -10   9      231.29      243.51     20.13 o 
   3 -10   9        1.91        3.11      7.35 o 
   4 -10   9      382.16      416.33     26.89 o 
   5 -10   9       56.27       85.71     13.52 o 
 -10  -9   9       32.73       15.23     12.23 o 
  -9  -9   9        2.79       -8.51      8.51 o 
  -8  -9   9        5.97       13.30      9.99 o 
  -7  -9   9       31.37       45.51     13.80 o 
  -6  -9   9      658.20      628.11     47.86 o 
  -5  -9   9      160.51      172.67     19.17 o 
  -4  -9   9      110.06      107.08      8.87 o 
  -3  -9   9       85.59       88.92      8.11 o 
  -2  -9   9        7.49        8.78      6.32 o 
  -1  -9   9      374.77      379.51     18.73 o 
   0  -9   9       22.95       24.48      9.25 o 
   1  -9   9       64.24       52.01      9.21 o 
   2  -9   9      179.07      196.46     17.28 o 
   3  -9   9       16.70       16.90      7.51 o 
   4  -9   9        2.05        9.63      6.79 o 
   5  -9   9       37.49       47.63     10.18 o 
   6  -9   9       34.68       30.10      9.66 o 
 -10  -8   9      113.30      163.12     26.47 o 
  -9  -8   9       23.77       14.74     11.42 o 
  -8  -8   9      108.06      133.61     21.95 o 
  -7  -8   9        5.97       25.13     10.84 o 
  -6  -8   9       17.75        9.47      5.05 o 
  -5  -8   9        8.89        7.07      3.72 o 
  -4  -8   9      113.92      110.08      8.54 o 
  -3  -8   9      272.95      259.36     13.08 o 
  -2  -8   9      383.88      377.90     14.66 o 
  -1  -8   9      113.52       86.33      7.82 o 
   0  -8   9      415.00      376.00     28.01 o 
   1  -8   9      422.90      397.20     19.82 o 
   2  -8   9       20.69       17.14      6.18 o 
   3  -8   9      102.11       89.79     11.99 o 
   4  -8   9      308.71      362.11     23.10 o 
   5  -8   9        6.24        3.95     12.21 o 
   6  -8   9       39.92       36.35     10.37 o 
   7  -8   9       32.42       50.15     11.03 o 
 -10  -7   9       14.85       -1.79     10.48 o 
  -9  -7   9      177.55      211.00     27.90 o 
  -8  -7   9      123.78       98.67     18.99 o 
  -7  -7   9       18.93       40.13     11.69 o 
  -6  -7   9      212.11      246.89     15.56 o 
  -5  -7   9       37.79       33.78      5.35 o 
  -4  -7   9      208.95      216.33     10.90 o 
  -3  -7   9      268.27      266.50     11.91 o 
  -2  -7   9      104.37      115.96     10.53 o 
  -1  -7   9      234.83      241.96     19.43 o 
   0  -7   9      116.23       98.11     10.66 o 
   1  -7   9        0.10       -0.17      3.03 o 
   2  -7   9      852.23      822.94     19.83 o 
   3  -7   9      125.81      110.12     12.57 o 
   4  -7   9        0.02        1.68      5.35 o 
   5  -7   9      192.84      199.64     17.89 o 
   6  -7   9       15.64       23.81     11.51 o 
   7  -7   9        2.95       -0.75      6.34 o 
   8  -7   9       10.21        7.64      9.94 o 
 -10  -6   9       10.05       -0.40     10.12 o 
  -9  -6   9        1.22       -1.84      7.75 o 
  -8  -6   9      113.13       77.57     16.44 o 
  -7  -6   9       62.09       58.94     14.69 o 
  -6  -6   9       66.63       77.57      9.00 o 
  -5  -6   9        2.99        0.23      3.31 o 
  -4  -6   9     1738.17     1781.85     28.03 o 
  -3  -6   9        1.02        0.84      2.71 o 
  -2  -6   9       90.65       82.73      8.39 o 
  -1  -6   9      152.58      146.34      9.07 o 
   0  -6   9      539.95      495.20     14.19 o 
   1  -6   9      602.07      584.43     21.13 o 
   2  -6   9      131.27      127.33      9.06 o 
   3  -6   9     1497.88     1428.47     26.71 o 
   4  -6   9      138.44      134.33     15.39 o 
   5  -6   9       17.44        9.69      4.29 o 
   6  -6   9       66.84       73.37     10.57 o 
   7  -6   9        0.93        2.49      5.16 o 
   8  -6   9       40.51       49.77     10.47 o 
 -10  -5   9      299.63      333.05     34.94 o 
  -9  -5   9       16.34       23.29     11.69 o 
  -8  -5   9       18.36        0.13      7.03 o 
  -7  -5   9        0.91       -5.87      6.05 o 
  -6  -5   9      170.23      165.50     12.63 o 
  -5  -5   9      179.98      170.38      8.98 o 
  -4  -5   9        4.24        2.07      2.61 o 
  -3  -5   9       92.26      113.78      9.05 o 
  -2  -5   9       46.20       56.14      6.66 o 
  -1  -5   9       78.07       86.47      6.84 o 
   0  -5   9        0.03        0.40      2.56 o 
   1  -5   9        4.56        4.96      3.01 o 
   2  -5   9       56.09       44.10      5.68 o 
   3  -5   9      532.04      501.94     18.27 o 
   4  -5   9     1195.89     1110.85     23.18 o 
   5  -5   9       35.67       30.47      6.83 o 
   6  -5   9      204.94      176.56     11.72 o 
   7  -5   9       62.02       49.61      7.07 o 
   8  -5   9       10.85       13.66      6.48 o 
   9  -5   9       11.06        6.52      7.40 o 
 -10  -4   9        2.83        0.00      7.48 o 
  -9  -4   9       13.09       10.30      7.57 o 
  -8  -4   9      430.49      412.73     33.28 o 
  -7  -4   9       51.50       54.08      8.52 o 
  -6  -4   9      410.85      369.39     16.30 o 
  -5  -4   9      245.95      261.78     33.86 o 
  -4  -4   9      453.46      435.06     11.91 o 
  -3  -4   9       30.67       27.45      4.46 o 
  -2  -4   9        2.69       -0.26      2.47 o 
  -1  -4   9       37.87       27.86      3.99 o 
   0  -4   9       78.17       73.71      6.19 o 
   1  -4   9      186.82      189.03     11.65 o 
   2  -4   9        0.24        1.99      2.74 o 
   3  -4   9      688.51      658.56     16.69 o 
   4  -4   9       65.67       80.77     10.70 o 
   5  -4   9      334.66      298.10     12.93 o 
   6  -4   9      221.24      192.80     17.85 o 
   7  -4   9        2.57       -0.33      4.53 o 
   8  -4   9       44.81       37.26      7.27 o 
   9  -4   9       11.57       -1.56      4.57 o 
  10  -4   9       48.28       41.52     15.54 o 
 -10  -3   9       43.55       68.98     17.06 o 
  -9  -3   9        4.52       16.21     10.08 o 
  -8  -3   9      229.38      273.26     28.04 o 
  -7  -3   9       38.64       41.92      7.55 o 
  -6  -3   9       49.72       64.69      8.56 o 
  -5  -3   9     1860.87     1804.21     35.35 o 
  -4  -3   9       82.68       81.87      5.49 o 
  -3  -3   9      537.53      502.24     11.76 o 
  -2  -3   9       61.37       53.55      4.86 o 
  -1  -3   9      828.76      806.51     15.62 o 
   0  -3   9       93.74      106.53      6.92 o 
   1  -3   9       27.93       20.79      3.59 o 
   2  -3   9     1924.75     1965.03     28.21 o 
   3  -3   9      105.78      103.68      7.87 o 
   4  -3   9      147.27      160.90      9.87 o 
   5  -3   9       20.90       13.54      3.97 o 
   6  -3   9        5.70        3.99      3.08 o 
   7  -3   9      360.90      380.08     18.10 o 
   8  -3   9       20.82       13.63      4.66 o 
   9  -3   9       31.27       21.28      5.33 o 
  10  -3   9        8.82       19.14      7.57 o 
 -10  -2   9       96.09      138.17     22.44 o 
  -9  -2   9      132.23      121.87     19.89 o 
  -8  -2   9        0.46        1.61      6.58 o 
  -7  -2   9        1.79        1.33      7.21 o 
  -6  -2   9       69.93       55.74      9.23 o 
  -5  -2   9        1.94        1.52      4.97 o 
  -4  -2   9      394.31      365.32     14.95 o 
  -3  -2   9       69.70       72.34      4.52 o 
  -2  -2   9      355.87      404.24     11.97 o 
  -1  -2   9      138.61      151.33      6.95 o 
   0  -2   9      329.79      293.75     10.27 o 
   1  -2   9      139.76      123.55      7.35 o 
   2  -2   9        1.00       -0.63      2.30 o 
   3  -2   9     1595.34     1641.00     31.98 o 
   4  -2   9      513.31      548.45     15.03 o 
   5  -2   9       25.33       18.29      4.07 o 
   6  -2   9      262.83      247.64     12.36 o 
   7  -2   9      706.34      617.58     18.02 o 
   8  -2   9       78.67       90.49      8.87 o 
   9  -2   9        2.90        4.12      7.69 o 
  10  -2   9        0.22        0.27      5.41 o 
  11  -2   9       79.38      143.41     16.28 o 
 -10  -1   9       49.77       71.44     16.98 o 
  -9  -1   9        2.53       18.68      9.00 o 
  -8  -1   9      165.50      189.11     15.47 o 
  -7  -1   9       10.37       15.40      5.81 o 
  -6  -1   9       37.10       31.83      6.61 o 
  -5  -1   9        7.84        2.42      4.10 o 
  -4  -1   9       20.29        9.82      4.33 o 
  -3  -1   9       49.54       70.15      8.04 o 
  -2  -1   9       66.68       70.83      5.53 o 
  -1  -1   9       37.00       45.95      4.02 o 
   0  -1   9      300.06      277.39     16.90 o 
   1  -1   9       54.71       53.40      5.03 o 
   2  -1   9      217.97      198.60      8.71 o 
   3  -1   9      715.07      650.25     15.08 o 
   4  -1   9      310.78      344.75     11.58 o 
   5  -1   9       23.08       26.91      4.71 o 
   6  -1   9      386.04      384.37     13.15 o 
   7  -1   9        0.67       -1.67      2.68 o 
   8  -1   9       71.04       63.45      9.88 o 
   9  -1   9      320.00      266.97     19.27 o 
  10  -1   9        4.01        9.99      6.02 o 
  11  -1   9       25.76       51.57     10.95 o 
 -10   0   9       25.79       12.14     10.93 o 
  -9   0   9        1.18       -2.51      6.99 o 
  -8   0   9       65.44       72.49     10.32 o 
  -7   0   9       13.88       24.94      9.52 o 
  -6   0   9       10.95       13.79      5.35 o 
  -5   0   9       46.16       36.57      6.76 o 
  -4   0   9        1.86        4.92      3.68 o 
  -3   0   9        1.34        6.24      3.81 o 
  -2   0   9      211.07      215.10     12.37 o 
  -1   0   9       46.52       34.79      3.42 o 
   0   0   9        3.71        7.60      2.18 o 
   1   0   9      483.37      552.64     20.37 o 
   2   0   9        9.62        1.21      3.01 o 
   3   0   9      826.51      897.95     17.56 o 
   4   0   9     1059.60     1045.61     33.56 o 
   5   0   9      631.82      588.24     15.24 o 
   6   0   9        5.66        5.97      3.19 o 
   7   0   9       22.16       23.96      4.84 o 
   8   0   9      497.98      498.51     16.03 o 
   9   0   9       31.22       27.38      7.20 o 
  10   0   9       40.36       38.19      8.44 o 
  11   0   9       32.15       28.95      8.89 o 
  -9   1   9        3.86       20.92     12.23 o 
  -8   1   9        1.48        0.90      5.07 o 
  -7   1   9      102.82       96.95     14.35 o 
  -6   1   9        9.00       10.46      5.21 o 
  -5   1   9      114.76      113.71     11.20 o 
  -4   1   9       14.41        8.22      4.37 o 
  -3   1   9      141.75      175.72     20.22 o 
  -2   1   9      975.38      953.37     28.26 o 
  -1   1   9     3586.47     3640.64     49.65 o 
   0   1   9      285.56      270.05      9.16 o 
   1   1   9       37.69       48.42      5.67 o 
   2   1   9      116.89       93.13      6.41 o 
   3   1   9      544.49      569.53     13.51 o 
   4   1   9      951.84      927.36     18.21 o 
   5   1   9       46.70       53.23      5.82 o 
   6   1   9        0.76        4.36      3.28 o 
   7   1   9       96.15       80.41      7.66 o 
   8   1   9      125.46      121.11      9.39 o 
   9   1   9      296.82      291.20     30.50 o 
  10   1   9       38.63       45.31      8.84 o 
  11   1   9       79.74       91.15     12.62 o 
  12   1   9       27.47       16.76      8.58 o 
  -9   2   9        1.16       17.96      9.00 o 
  -8   2   9        0.33        1.86      5.69 o 
  -7   2   9       29.25       30.63      7.51 o 
  -6   2   9        0.21        6.99      4.88 o 
  -5   2   9     1526.28     1321.29     33.82 o 
  -4   2   9      172.46      162.78     28.28 o 
  -3   2   9       38.32       28.51      5.81 o 
  -2   2   9       31.00       44.87      8.55 o 
  -1   2   9      112.91      112.99      5.01 o 
   0   2   9       18.81       17.20      4.12 o 
   1   2   9     1008.32     1026.01     30.61 o 
   2   2   9      360.80      383.02     17.05 o 
   3   2   9      357.39      329.28     15.73 o 
   4   2   9      114.62       82.95      6.46 o 
   5   2   9      176.80      176.54      9.08 o 
   6   2   9       49.04       43.79      7.50 o 
   7   2   9      445.31      450.85     13.87 o 
   8   2   9      292.74      307.31     18.99 o 
   9   2   9       37.46       31.22      7.44 o 
  10   2   9        1.90       -1.10      4.53 o 
  11   2   9      223.27      255.13     20.90 o 
  12   2   9      184.36      189.22     23.07 o 
  -9   3   9       44.28       48.86     15.23 o 
  -8   3   9      221.26      211.08     17.68 o 
  -7   3   9      102.39      104.43     12.34 o 
  -6   3   9      485.46      458.90     19.83 o 
  -5   3   9       19.46       11.43      5.20 o 
  -4   3   9       95.51      110.73     11.56 o 
  -3   3   9      223.60      208.97     13.47 o 
  -2   3   9      199.51      192.61     12.38 o 
  -1   3   9      302.91      267.16      8.17 o 
   0   3   9      110.14      115.40      6.16 o 
   1   3   9      735.77      702.74     18.92 o 
   2   3   9      506.45      524.48     16.12 o 
   3   3   9        1.10        4.14      3.36 o 
   4   3   9       20.54       17.34      3.52 o 
   5   3   9       54.25       39.87      4.87 o 
   6   3   9      137.32      133.02      8.35 o 
   7   3   9       18.36       24.59      4.62 o 
   8   3   9      179.94      169.30     22.44 o 
   9   3   9      540.06      538.93     23.15 o 
  10   3   9      528.55      553.36     24.63 o 
  11   3   9      261.54      237.91     20.00 o 
  12   3   9        0.76        3.75      5.89 o 
  -8   4   9        0.00       -0.09      9.50 o 
  -7   4   9        2.30        4.39      8.60 o 
  -6   4   9       22.69        9.82      4.99 o 
  -5   4   9        0.19       -1.17      3.78 o 
  -4   4   9      485.79      475.57     18.53 o 
  -3   4   9      139.59      126.16     11.22 o 
  -2   4   9       83.78       78.11     19.42 o 
  -1   4   9       22.46       21.38      5.33 o 
   0   4   9      430.05      422.88     10.93 o 
   1   4   9       16.06       13.66      6.27 o 
   2   4   9      155.57      125.82      9.58 o 
   3   4   9        6.56       -1.73      2.65 o 
   4   4   9      611.60      677.22     21.25 o 
   5   4   9      153.04      131.05      9.25 o 
   6   4   9       16.61       28.37      4.56 o 
   7   4   9      108.89       87.89      7.47 o 
   8   4   9      108.04       92.67     11.49 o 
   9   4   9      253.81      258.52     18.82 o 
  10   4   9       15.70       16.22      6.32 o 
  11   4   9      497.34      497.11     25.86 o 
  12   4   9      142.41      164.38     24.63 o 
  -8   5   9        0.72        4.03      9.27 o 
  -7   5   9        2.21        4.30      8.06 o 
  -6   5   9        8.78       23.25     10.97 o 
  -5   5   9       44.74       19.08     10.70 o 
  -4   5   9      255.16      195.75     13.93 o 
  -3   5   9      896.36      848.76     24.25 o 
  -2   5   9        0.88       -1.56      3.45 o 
  -1   5   9     1041.36     1033.48     22.18 o 
   0   5   9      303.10      296.42     16.06 o 
   1   5   9      139.46      141.43      7.94 o 
   2   5   9       85.24       84.16     10.37 o 
   3   5   9       26.11       26.98      5.11 o 
   4   5   9      112.88      123.03      9.66 o 
   5   5   9      205.06      200.58     11.07 o 
   6   5   9       44.74       40.22      5.75 o 
   7   5   9      913.14      926.01     37.17 o 
   8   5   9      191.15      199.71     21.41 o 
   9   5   9       44.01       44.25     12.32 o 
  10   5   9        0.31       -0.72      7.35 o 
  11   5   9        7.22       12.99      8.78 o 
  12   5   9        2.00        1.79      8.60 o 
  -7   6   9       30.42       50.25     16.75 o 
  -6   6   9        0.01        5.24      8.06 o 
  -5   6   9        9.04       13.66      9.54 o 
  -4   6   9       74.85       75.29     15.77 o 
  -3   6   9      456.88      373.67     29.96 o 
  -2   6   9        0.25       -3.57      3.57 o 
  -1   6   9       66.58       56.88      5.64 o 
   0   6   9      155.81      151.86      8.32 o 
   1   6   9       30.36       35.31      4.65 o 
   2   6   9       12.68       10.57      3.05 o 
   3   6   9        2.49        4.05      3.28 o 
   4   6   9      364.36      366.16     20.74 o 
   5   6   9      123.67      109.49      9.14 o 
   6   6   9        4.21       -1.40      3.07 o 
   7   6   9       24.38       23.69      8.60 o 
   8   6   9      956.87      838.05     37.00 o 
   9   6   9        3.76       13.35      7.61 o 
  10   6   9      656.10      669.15     37.09 o 
  11   6   9        2.32        1.07      7.26 o 
  12   6   9        5.46       -0.40      9.54 o 
  -6   7   9       12.56       14.02     11.60 o 
  -5   7   9       12.22        4.30      8.29 o 
  -4   7   9        5.61       -5.02      7.17 o 
  -3   7   9      581.00      593.14     35.56 o 
  -2   7   9        4.26       -0.27      6.18 o 
  -1   7   9        6.78       12.14      6.72 o 
   0   7   9      100.96      101.09      8.63 o 
   1   7   9      352.22      361.88     11.54 o 
   2   7   9     2065.83     2107.27     29.72 o 
   3   7   9        5.42        1.22      3.24 o 
   4   7   9        5.28        9.95      4.10 o 
   5   7   9       12.82        7.07      3.92 o 
   6   7   9     1679.98     1616.30     46.98 o 
   7   7   9      105.70      118.20     15.77 o 
   8   7   9       32.81       28.13      9.41 o 
   9   7   9       19.37       20.42      9.14 o 
  10   7   9      534.52      464.46     31.31 o 
  11   7   9       74.46       82.46     16.98 o 
  12   7   9      198.88      216.38     27.41 o 
  -5   8   9        7.53        2.60     10.17 o 
  -4   8   9        2.00       -4.57      6.85 o 
  -3   8   9        1.37       -6.32      6.32 o 
  -2   8   9        3.56       17.69      8.82 o 
  -1   8   9      176.54      146.91     19.89 o 
   0   8   9       26.45       23.62      6.22 o 
   1   8   9      137.68      139.06     11.79 o 
   2   8   9       13.76       18.05      3.77 o 
   3   8   9       30.52       38.14      5.04 o 
   4   8   9      286.23      277.77     11.78 o 
   5   8   9      279.94      278.14     12.64 o 
   6   8   9       31.89       35.83      9.23 o 
   7   8   9        5.71        7.88      6.76 o 
   8   8   9      250.08      263.67     23.60 o 
   9   8   9      319.62      275.14     25.89 o 
  10   8   9        1.88        1.12      7.61 o 
  11   8   9       70.51      108.21     19.93 o 
  12   8   9      270.04      273.53     31.85 o 
  -5   9   9      107.47      101.81     22.89 o 
  -4   9   9      107.72      179.74     27.32 o 
  -3   9   9        1.35       -4.12      6.49 o 
  -2   9   9       10.48       11.73      9.00 o 
  -1   9   9       83.64       85.55     17.29 o 
   0   9   9        1.44       11.74      4.51 o 
   1   9   9       48.12       59.63      8.42 o 
   2   9   9      330.91      308.20     16.24 o 
   3   9   9       19.86       20.21      5.22 o 
   4   9   9       34.27       39.35      7.55 o 
   5   9   9       12.36       13.43      4.06 o 
   6   9   9      465.15      439.01     18.00 o 
   7   9   9      120.42      111.48     15.54 o 
   8   9   9      155.83      164.96     19.35 o 
   9   9   9        0.14        4.75      7.61 o 
  10   9   9      106.30       72.87     15.41 o 
  11   9   9      337.03      358.31     32.70 o 
  -4  10   9      197.39      217.14     30.73 o 
  -3  10   9       75.65      114.12     21.63 o 
  -2  10   9        4.58        7.26      8.73 o 
  -1  10   9       13.65       -2.37      6.94 o 
   0  10   9      397.40      350.47     31.40 o 
   1  10   9      156.10      170.03     14.22 o 
   2  10   9      131.33      146.81     15.27 o 
   3  10   9        1.77       -2.25      4.06 o 
   4  10   9      441.98      480.02     19.78 o 
   5  10   9       28.46       34.17     10.62 o 
   6  10   9      100.49       87.70     15.86 o 
   7  10   9      343.87      342.14     18.12 o 
   8  10   9       28.85       19.48     11.29 o 
   9  10   9       15.14       19.44      9.45 o 
  10  10   9       40.48       38.83     12.32 o 
  11  10   9      148.23      175.84     23.96 o 
  -2  11   9       62.56       73.81     18.14 o 
  -1  11   9       79.41       38.12     13.93 o 
   0  11   9       41.31       46.80     13.48 o 
   1  11   9       46.27       56.07      9.07 o 
   2  11   9       49.15       71.35     14.51 o 
   3  11   9       61.68       69.74      9.90 o 
   4  11   9      112.00      114.57     17.40 o 
   5  11   9       68.60       76.10     16.21 o 
   6  11   9      104.43      117.30     19.48 o 
   7  11   9        4.13        2.51      8.60 o 
   8  11   9       99.39       72.60     16.30 o 
   9  11   9       58.49       30.23     12.90 o 
  10  11   9      334.49      325.46     22.45 o 
  -1  12   9       60.05       71.71     18.01 o 
   0  12   9      265.79      269.05     30.73 o 
   1  12   9       17.34       18.81     11.11 o 
   2  12   9        3.71        1.41      5.15 o 
   3  12   9      257.96      232.38     18.05 o 
   4  12   9        1.69       -4.67      5.98 o 
   5  12   9       20.72       12.45     10.03 o 
   6  12   9       37.63       40.04     13.39 o 
   7  12   9       64.50       64.94     15.77 o 
   8  12   9       10.37       26.52     12.14 o 
   9  12   9       29.20       25.17     11.82 o 
  10  12   9       53.44       49.72     16.03 o 
   1  13   9      116.47      102.57     21.01 o 
   2  13   9        4.72       -5.59      5.84 o 
   3  13   9        7.10        3.92      6.03 o 
   4  13   9        2.59       10.97      9.58 o 
   5  13   9       11.92       16.57     11.20 o 
   6  13   9      123.26      170.83     25.66 o 
   7  13   9      188.73      197.21     29.16 o 
   8  13   9        0.43       -7.26      8.96 o 
   4  14   9       44.03       79.99     19.04 o 
   5  14   9      268.25      264.39     32.16 o 
  -5 -13  10       46.23       57.37     17.02 o 
  -4 -13  10        9.57       14.11     10.03 o 
  -3 -13  10      104.61      112.66     17.22 o 
  -2 -13  10        0.04        6.90      7.85 o 
  -1 -13  10        0.58        6.59      6.98 o 
  -6 -12  10        0.18       -0.94      9.09 o 
  -5 -12  10       22.65       43.76     13.44 o 
  -4 -12  10       71.30       93.92     18.14 o 
  -3 -12  10      130.62      132.11     14.35 o 
  -2 -12  10        9.69        2.28      5.42 o 
  -1 -12  10       23.93       27.81      8.13 o 
   0 -12  10       96.14      109.12     14.53 o 
   1 -12  10       22.24       42.36     16.59 o 
   2 -12  10      103.02      119.05     15.56 o 
  -8 -11  10       50.52       72.20     17.51 o 
  -7 -11  10      215.97      230.53     27.01 o 
  -6 -11  10       15.02       24.72     11.20 o 
  -5 -11  10      528.83      490.13     32.38 o 
  -4 -11  10      285.69      341.48     20.22 o 
  -3 -11  10       50.50       62.21      9.85 o 
  -2 -11  10       24.51       34.25      7.69 o 
  -1 -11  10       73.82       86.96     12.28 o 
   0 -11  10        1.43        6.63      5.82 o 
   1 -11  10      217.53      250.50     38.76 o 
   2 -11  10      731.40      697.90     30.14 o 
   3 -11  10       16.92       21.26     10.84 o 
  -9 -10  10       20.59       15.41     12.59 o 
  -8 -10  10       60.67       56.03     15.99 o 
  -7 -10  10      146.98      186.14     24.28 o 
  -6 -10  10      189.29      221.55     41.97 o 
  -5 -10  10        6.71        7.75      6.37 o 
  -4 -10  10       79.08       89.64      8.62 o 
  -3 -10  10       25.75       16.63      6.69 o 
  -2 -10  10      250.21      223.07     16.95 o 
  -1 -10  10      231.90      228.37     17.64 o 
   0 -10  10       85.51       94.68     12.31 o 
   1 -10  10       86.10       78.06     11.45 o 
   2 -10  10       44.30       46.55     10.04 o 
   3 -10  10       18.77       19.12      7.65 o 
   4 -10  10        0.73        1.34      9.92 o 
   5 -10  10       14.25       18.50      8.82 o 
  -9  -9  10       56.79       62.12     16.71 o 
  -8  -9  10      168.40      157.79     23.60 o 
  -7  -9  10      124.81      102.30     19.17 o 
  -6  -9  10      574.15      585.05     22.74 o 
  -5  -9  10      425.80      462.15     21.78 o 
  -4  -9  10      442.09      442.45     19.94 o 
  -3  -9  10      597.16      568.12     16.97 o 
  -2  -9  10      776.44      783.57     20.04 o 
  -1  -9  10      589.41      489.05     54.84 o 
   0  -9  10      154.97      184.81     15.80 o 
   1  -9  10      115.17      110.98     13.03 o 
   2  -9  10       97.56       97.70     12.60 o 
   3  -9  10       71.65       79.79     12.05 o 
   4  -9  10      160.00      179.48     20.02 o 
   5  -9  10       14.84       14.46      7.30 o 
   6  -9  10       42.85       45.92     10.38 o 
 -10  -8  10        2.48        4.61     11.11 o 
  -9  -8  10      132.76      133.70     22.57 o 
  -8  -8  10       89.84       73.45     16.57 o 
  -7  -8  10       14.36       -2.02      7.75 o 
  -6  -8  10      393.94      361.22     30.14 o 
  -5  -8  10       66.46       70.80      8.57 o 
  -4  -8  10      134.09      141.92      9.84 o 
  -3  -8  10       74.95       62.27      7.19 o 
  -2  -8  10        8.63       11.20      4.51 o 
  -1  -8  10       89.30       96.31      8.25 o 
   0  -8  10      294.67      294.80     13.02 o 
   1  -8  10        7.89        5.49      4.91 o 
   2  -8  10        2.61        3.75      3.96 o 
   3  -8  10      300.78      303.51     21.00 o 
   4  -8  10        4.30        9.66     10.08 o 
   5  -8  10        3.88        5.13      6.23 o 
   6  -8  10       62.34       62.40     11.65 o 
   7  -8  10        1.01        3.36      8.78 o 
 -10  -7  10        1.84        0.49     10.53 o 
  -9  -7  10       28.54       56.52     15.36 o 
  -8  -7  10       49.17       46.18     13.71 o 
  -7  -7  10      484.73      478.08     31.58 o 
  -6  -7  10      455.91      418.33     28.53 o 
  -5  -7  10       41.28       45.07      6.03 o 
  -4  -7  10      533.88      543.03     15.53 o 
  -3  -7  10      156.85      150.53      9.65 o 
  -2  -7  10      473.55      469.58     14.40 o 
  -1  -7  10      297.30      285.48     12.22 o 
   0  -7  10      754.41      765.59     18.99 o 
   1  -7  10       19.56       11.84      4.24 o 
   2  -7  10      210.78      222.15     12.42 o 
   3  -7  10      132.65      128.76     10.26 o 
   4  -7  10      438.88      444.68     21.85 o 
   5  -7  10       34.16       23.55      8.00 o 
   6  -7  10        0.03       -1.55      6.92 o 
   7  -7  10       18.75       25.03     18.32 o 
 -10  -6  10      425.16      434.45     40.85 o 
  -9  -6  10       15.53       23.25     12.14 o 
  -8  -6  10       38.07       35.38     11.91 o 
  -7  -6  10      229.52      253.82     27.55 o 
  -6  -6  10        0.01       -3.92      3.92 o 
  -5  -6  10       47.41       50.17      5.78 o 
  -4  -6  10        2.46        5.01      2.95 o 
  -3  -6  10      416.70      401.39     22.56 o 
  -2  -6  10      731.31      652.97     16.26 o 
  -1  -6  10       44.45       40.21      6.62 o 
   0  -6  10        0.25        4.45      3.22 o 
   1  -6  10      316.08      296.58     12.14 o 
   2  -6  10       89.35       90.91      8.34 o 
   3  -6  10       86.97       77.17      7.81 o 
   4  -6  10        0.63       -1.43      3.75 o 
   5  -6  10        2.20       -0.63      3.59 o 
   6  -6  10        4.97       -4.46      4.46 o 
   7  -6  10       16.96       19.92      7.47 o 
   8  -6  10       94.51      100.05     14.00 o 
 -10  -5  10      125.79      110.45     22.93 o 
  -9  -5  10      384.43      391.50     36.46 o 
  -8  -5  10       97.23      110.27     19.71 o 
  -7  -5  10      143.10      153.45     21.32 o 
  -6  -5  10       98.38      111.59     18.27 o 
  -5  -5  10      830.77      858.33     24.47 o 
  -4  -5  10      476.14      492.33     13.63 o 
  -3  -5  10       42.50       45.52      5.40 o 
  -2  -5  10      271.09      250.61     11.26 o 
  -1  -5  10      904.62      910.40     18.88 o 
   0  -5  10       29.97       30.19      4.71 o 
   1  -5  10      126.15      113.40      8.48 o 
   2  -5  10      111.08       90.84      7.90 o 
   3  -5  10     4621.40     4651.70     53.62 o 
   4  -5  10     2064.01     2026.49     37.42 o 
   5  -5  10      338.54      311.84     13.92 o 
   6  -5  10       84.47       84.01      8.50 o 
   7  -5  10       88.86       83.10      8.80 o 
   8  -5  10        0.08        9.37      6.09 o 
   9  -5  10        9.32       13.60     17.96 o 
 -10  -4  10       22.11        1.79      9.23 o 
  -9  -4  10      149.50      129.57     21.59 o 
  -8  -4  10       30.59       51.82     13.12 o 
  -7  -4  10       14.17        6.03      5.67 o 
  -6  -4  10       61.62       54.85      8.50 o 
  -5  -4  10     2644.88     2713.10     85.26 o 
  -4  -4  10        2.28        5.17      3.77 o 
  -3  -4  10       64.13       58.12      5.53 o 
  -2  -4  10      102.21       99.81      7.18 o 
  -1  -4  10       49.66       44.49      5.18 o 
   0  -4  10      419.42      382.00     17.50 o 
   1  -4  10       22.69       23.34      4.32 o 
   2  -4  10      364.94      325.93     22.67 o 
   3  -4  10     1359.82     1271.28     46.22 o 
   4  -4  10      878.33      900.47     20.97 o 
   5  -4  10      437.56      389.79     14.19 o 
   6  -4  10        0.44       -0.76      3.47 o 
   7  -4  10       75.92       52.01      7.07 o 
   8  -4  10       48.44       41.73      6.73 o 
   9  -4  10        4.66       -1.31      6.95 o 
 -10  -3  10       21.53       39.37     14.87 o 
  -9  -3  10      115.04      133.11     22.30 o 
  -8  -3  10       85.52       61.54     14.87 o 
  -7  -3  10       49.28       51.91      8.42 o 
  -6  -3  10     1267.72     1267.17     31.49 o 
  -5  -3  10       62.18       45.83      7.52 o 
  -4  -3  10      499.19      476.30     17.69 o 
  -3  -3  10        7.75        6.28      2.54 o 
  -2  -3  10        0.75        2.24      2.19 o 
  -1  -3  10      175.91      158.00      8.31 o 
   0  -3  10      952.90      922.58     18.04 o 
   1  -3  10       42.76       52.51      6.72 o 
   2  -3  10      707.55      707.10     16.55 o 
   3  -3  10       55.29       46.46      5.81 o 
   4  -3  10      139.70      149.12     10.01 o 
   5  -3  10        2.75       -2.72      2.80 o 
   6  -3  10      571.98      513.74     16.37 o 
   7  -3  10       10.09        6.38      6.79 o 
   8  -3  10      213.43      217.11     13.69 o 
   9  -3  10        1.37        3.29      4.67 o 
  10  -3  10        7.91        6.83      6.23 o 
 -10  -2  10       65.96       98.45     19.75 o 
  -9  -2  10       90.52       82.90     17.69 o 
  -8  -2  10        6.44       13.21      7.03 o 
  -7  -2  10       13.61       12.68      5.56 o 
  -6  -2  10      130.79      127.20     17.87 o 
  -5  -2  10        5.29       16.25      5.43 o 
  -4  -2  10        9.04        9.61      4.81 o 
  -3  -2  10       17.43       13.61      2.39 o 
  -2  -2  10      660.12      692.87     24.41 o 
  -1  -2  10      557.64      565.63     12.94 o 
   0  -2  10     2245.03     2262.02     30.28 o 
   1  -2  10       13.61       15.02      3.16 o 
   2  -2  10     1390.45     1319.29     22.50 o 
   3  -2  10       61.82       61.93      6.25 o 
   4  -2  10       75.51       82.45      7.38 o 
   5  -2  10       91.35       94.70     10.48 o 
   6  -2  10      225.05      259.98     15.40 o 
   7  -2  10      285.71      267.61     18.77 o 
   8  -2  10      306.78      287.97     15.05 o 
   9  -2  10       63.06       73.78      8.59 o 
  10  -2  10        9.34       17.58      6.91 o 
 -10  -1  10        2.48       11.33      9.85 o 
  -9  -1  10       71.46       75.78     17.24 o 
  -8  -1  10       39.54       50.59      8.73 o 
  -7  -1  10        0.20       -0.72      4.28 o 
  -6  -1  10      444.53      414.87     20.89 o 
  -5  -1  10     1610.86     1439.84     33.06 o 
  -4  -1  10      558.36      489.90     34.60 o 
  -3  -1  10       68.43       78.20     12.68 o 
  -2  -1  10      946.99      929.88     14.31 o 
  -1  -1  10      117.04       91.43      6.48 o 
   0  -1  10      414.07      390.05     13.71 o 
   1  -1  10      624.22      618.19     14.18 o 
   2  -1  10       34.96       29.89      4.38 o 
   3  -1  10       91.16       67.15      6.43 o 
   4  -1  10     2130.59     2143.62     31.42 o 
   5  -1  10       77.10       65.19      6.67 o 
   6  -1  10       16.28       13.78      4.23 o 
   7  -1  10      594.84      602.92     23.71 o 
   8  -1  10      506.78      486.25     16.62 o 
   9  -1  10       19.46       13.56      5.61 o 
  10  -1  10       39.86       43.49     10.73 o 
  11  -1  10       13.76       20.30     10.28 o 
  -9   0  10       27.36       61.32     15.36 o 
  -8   0  10       64.58       68.72     10.21 o 
  -7   0  10      105.74      112.88     12.31 o 
  -6   0  10        1.17        3.65      7.32 o 
  -5   0  10       18.20       17.08      5.68 o 
  -4   0  10        0.98        0.83      3.17 o 
  -3   0  10       44.67       35.42      6.32 o 
  -2   0  10       56.06       59.78      7.86 o 
  -1   0  10       65.91       65.66      4.24 o 
   0   0  10       38.24       34.21      3.96 o 
   1   0  10       99.60      118.62      7.11 o 
   2   0  10     2293.25     2402.56     31.01 o 
   3   0  10      120.81       88.56      6.96 o 
   4   0  10        7.77        9.80      3.17 o 
   5   0  10       25.54       27.23      4.72 o 
   6   0  10       56.32       52.80      6.45 o 
   7   0  10      690.74      638.08     17.75 o 
   8   0  10       56.45       63.06      8.48 o 
   9   0  10        0.70        2.48      5.10 o 
  10   0  10      463.68      474.01     24.44 o 
  11   0  10      194.39      216.54     19.94 o 
  -9   1  10       90.09      126.66     20.47 o 
  -8   1  10      213.09      189.32     23.38 o 
  -7   1  10       80.04       81.22     14.22 o 
  -6   1  10       34.02       33.13      7.28 o 
  -5   1  10       59.38       53.61     19.95 o 
  -4   1  10     2123.50     1971.24     38.94 o 
  -3   1  10     1792.20     1807.04     42.42 o 
  -2   1  10      770.59      759.64     33.99 o 
  -1   1  10       25.71       33.97      5.98 o 
   0   1  10     1101.70     1071.78     17.43 o 
   1   1  10      404.37      470.77     12.11 o 
   2   1  10      333.70      336.11     17.00 o 
   3   1  10     2528.09     2539.27     32.59 o 
   4   1  10      240.07      257.98     17.74 o 
   5   1  10        4.65        1.80      2.87 o 
   6   1  10      790.44      744.10     18.18 o 
   7   1  10      250.73      240.98     11.91 o 
   8   1  10        6.24       12.50     10.75 o 
   9   1  10       69.14       63.88     10.02 o 
  10   1  10       29.97       37.21      8.22 o 
  11   1  10       12.33       19.41      7.55 o 
  -9   2  10       15.55       25.75     12.09 o 
  -8   2  10      190.85      176.30     16.33 o 
  -7   2  10       38.24       40.38      8.63 o 
  -6   2  10      413.28      359.15     18.75 o 
  -5   2  10        0.05        2.56      4.00 o 
  -4   2  10       20.59       22.58      5.63 o 
  -3   2  10      337.10      317.74     14.83 o 
  -2   2  10        5.10        6.43      4.05 o 
  -1   2  10      888.39      891.16     21.02 o 
   0   2  10        2.33        0.79      3.31 o 
   1   2  10      136.69      175.45     11.53 o 
   2   2  10      219.13      223.77      9.10 o 
   3   2  10      157.50      183.51     10.50 o 
   4   2  10      112.59      121.21      8.01 o 
   5   2  10       13.64       11.61      5.11 o 
   6   2  10        0.20       -2.71      2.71 o 
   7   2  10     2164.91     2157.42     32.99 o 
   8   2  10        2.47       -1.21      5.24 o 
   9   2  10       15.78        7.82      5.21 o 
  10   2  10        2.30       -3.60      3.60 o 
  11   2  10       25.12       28.62      8.22 o 
  12   2  10        5.05        4.28      6.86 o 
  -8   3  10       52.30       46.61     15.32 o 
  -7   3  10       44.94       48.45      9.21 o 
  -6   3  10      332.98      287.80     18.62 o 
  -5   3  10      396.56      359.01     18.10 o 
  -4   3  10     1679.84     1516.42     34.90 o 
  -3   3  10      354.81      359.23     16.02 o 
  -2   3  10      159.71      162.17     13.48 o 
  -1   3  10      190.52      205.25     17.13 o 
   0   3  10      157.45      143.25      7.09 o 
   1   3  10     3661.87     3675.68     63.60 o 
   2   3  10      582.76      591.32     18.04 o 
   3   3  10      154.77      145.36     19.21 o 
   4   3  10      316.96      321.13     12.37 o 
   5   3  10        7.83        0.41      2.50 o 
   6   3  10        3.68        2.28      3.23 o 
   7   3  10       25.08       35.02      5.39 o 
   8   3  10      258.79      272.25     18.58 o 
   9   3  10       15.64       21.18      6.75 o 
  10   3  10       18.41       19.38      6.95 o 
  11   3  10       21.58       40.09      8.78 o 
  12   3  10        5.59       17.26      7.30 o 
  -8   4  10      100.90       93.92     20.16 o 
  -7   4  10       35.91       22.22     11.96 o 
  -6   4  10      283.47      273.50     18.45 o 
  -5   4  10       12.44       28.57     12.88 o 
  -4   4  10        5.93       17.61      6.61 o 
  -3   4  10       13.10       11.08      9.99 o 
  -2   4  10      938.48      911.69     24.96 o 
  -1   4  10     2805.27     2834.32     46.13 o 
   0   4  10       42.07       37.09      4.45 o 
   1   4  10     1182.43     1086.47     46.11 o 
   2   4  10      977.02      919.23     22.83 o 
   3   4  10      173.42      169.18     23.74 o 
   4   4  10        2.38       10.70      4.05 o 
   5   4  10       39.76       40.49      6.04 o 
   6   4  10        0.32        0.36      3.57 o 
   7   4  10       13.68       17.87      5.15 o 
   8   4  10      208.99      190.42     24.95 o 
   9   4  10        3.62       11.68      5.78 o 
  10   4  10       53.51       79.35     11.81 o 
  11   4  10        2.94       17.97      7.49 o 
  12   4  10      109.31      121.65     21.19 o 
  -7   5  10       90.37       60.60     15.41 o 
  -6   5  10        7.40       10.62      9.32 o 
  -5   5  10      201.05      220.59     25.66 o 
  -4   5  10        0.00       -2.94     10.32 o 
  -3   5  10        0.21       -4.12      4.12 o 
  -2   5  10       87.07       87.64      9.70 o 
  -1   5  10      317.77      279.14     18.99 o 
   0   5  10     4187.66     4173.91     44.44 o 
   1   5  10        0.04       -0.30      2.46 o 
   2   5  10      110.42       92.63      8.88 o 
   3   5  10      506.90      500.06     16.72 o 
   4   5  10      196.64      220.50     19.08 o 
   5   5  10       77.94       73.20      7.85 o 
   6   5  10      204.55      210.28     11.23 o 
   7   5  10      145.93      153.13     18.41 o 
   8   5  10        1.67        2.19      6.09 o 
   9   5  10        1.28        6.09      9.32 o 
  10   5  10       55.67       58.40     14.24 o 
  11   5  10       81.46       90.29     17.92 o 
  12   5  10        9.25       22.71     10.88 o 
  -7   6  10        3.59        3.54     10.75 o 
  -6   6  10        1.40        2.64      8.91 o 
  -5   6  10       74.01       86.31     17.96 o 
  -4   6  10       14.40       22.84     10.30 o 
  -3   6  10      287.27      281.32     28.08 o 
  -2   6  10        7.85       14.58      5.11 o 
  -1   6  10     2144.86     2107.95     67.94 o 
   0   6  10       11.29        9.02      3.42 o 
   1   6  10      739.44      720.84     16.47 o 
   2   6  10      155.80      138.68      8.48 o 
   3   6  10        0.71       11.68      5.42 o 
   4   6  10       89.49       82.09      8.55 o 
   5   6  10       61.00       67.96      8.08 o 
   6   6  10       83.91       81.51      8.34 o 
   7   6  10        0.71       -0.63      6.36 o 
   8   6  10        5.92       11.24      7.75 o 
   9   6  10      190.55      188.25     22.75 o 
  10   6  10      187.47      130.43     19.93 o 
  11   6  10       67.97       48.42     14.33 o 
  12   6  10       61.62       49.98     14.29 o 
  -6   7  10       64.70       89.44     20.42 o 
  -5   7  10        9.47       17.20     11.82 o 
  -4   7  10       12.65       24.19     10.39 o 
  -3   7  10       13.49       21.05     10.66 o 
  -2   7  10      261.81      246.83     26.56 o 
  -1   7  10      115.66       93.79     16.35 o 
   0   7  10       59.96       64.04      6.35 o 
   1   7  10      118.04      119.86      8.25 o 
   2   7  10       73.95       61.79      6.20 o 
   3   7  10        8.37        6.26      3.06 o 
   4   7  10      275.59      298.84     18.92 o 
   5   7  10      662.10      595.14     18.44 o 
   6   7  10        0.77       -4.34      4.34 o 
   7   7  10      145.44      130.29     17.11 o 
   8   7  10       12.98        6.27      6.32 o 
   9   7  10      185.17      163.84     20.87 o 
  10   7  10       86.78      100.33     18.23 o 
  11   7  10        4.71       18.01     11.20 o 
  12   7  10        3.65       -0.58      7.70 o 
  -5   8  10        1.11        7.35     10.79 o 
  -4   8  10        7.67        5.51      9.54 o 
  -3   8  10       34.70       38.74     12.76 o 
  -2   8  10       70.01       51.96     13.97 o 
  -1   8  10       67.61       64.36     14.74 o 
   0   8  10      186.97      178.48     21.90 o 
   1   8  10      234.51      236.54     15.83 o 
   2   8  10      255.84      236.12     14.88 o 
   3   8  10      717.30      683.40     22.18 o 
   4   8  10      182.23      177.97     10.20 o 
   5   8  10      620.88      598.04     18.86 o 
   6   8  10      660.72      686.53     30.32 o 
   7   8  10      406.77      380.44     24.10 o 
   8   8  10      106.95      131.86     18.01 o 
   9   8  10      224.38      229.36     24.54 o 
  10   8  10        0.11       -6.54      6.54 o 
  11   8  10       27.90       25.04     11.20 o 
  -4   9  10      183.85      212.43     30.59 o 
  -3   9  10        5.76        0.54      8.82 o 
  -2   9  10       18.31       21.05      9.54 o 
  -1   9  10       17.37        8.33     11.60 o 
   0   9  10       36.81       40.89     11.87 o 
   1   9  10       70.21       86.85     10.12 o 
   2   9  10      265.32      255.01     16.18 o 
   3   9  10      309.88      309.97     16.30 o 
   4   9  10      158.41      158.41     13.66 o 
   5   9  10       48.12       41.63      5.63 o 
   6   9  10      206.07      193.86     14.54 o 
   7   9  10       88.22       81.16     13.80 o 
   8   9  10       46.29       34.13     10.88 o 
   9   9  10       46.68       54.37     13.08 o 
  10   9  10        4.12       -5.60      6.72 o 
  11   9  10        7.85       19.17      9.63 o 
  -3  10  10        1.65        4.03      9.18 o 
  -2  10  10        3.53       -0.99      9.27 o 
  -1  10  10        9.09        2.60      8.42 o 
   0  10  10      102.77      101.27     18.41 o 
   1  10  10       73.59       88.91     11.08 o 
   2  10  10       41.92       31.31      7.31 o 
   3  10  10       40.80       53.80      8.88 o 
   4  10  10       34.35       38.50      7.43 o 
   5  10  10       95.61       70.27     14.69 o 
   6  10  10       63.28       71.48     14.74 o 
   7  10  10        0.48       -0.18      7.48 o 
   8  10  10      612.42      581.34     23.57 o 
   9  10  10        7.57        1.88      7.70 o 
  10  10  10      122.73      106.02     18.50 o 
  11  10  10        1.08        9.23      9.54 o 
  -2  11  10        6.23       19.53     10.62 o 
  -1  11  10        5.76       15.14      9.50 o 
   0  11  10      280.85      299.06     31.58 o 
   1  11  10       22.72        3.31      7.17 o 
   2  11  10        0.46        5.47      5.35 o 
   3  11  10       26.21       18.09      6.13 o 
   4  11  10      149.23      158.56     14.90 o 
   5  11  10        0.24       -1.93      6.58 o 
   6  11  10        2.75       -6.05      8.96 o 
   7  11  10        5.84       -1.97      6.18 o 
   8  11  10     1129.01     1078.07     52.09 o 
   9  11  10        0.55       16.98     10.66 o 
  10  11  10       73.51       63.82     16.80 o 
   0  12  10       18.38       26.83     13.26 o 
   1  12  10       54.31       86.17     18.05 o 
   2  12  10        5.26        6.90      5.75 o 
   3  12  10       13.24       12.55      6.00 o 
   4  12  10       11.93       18.30      7.00 o 
   5  12  10       36.97       19.84      9.50 o 
   6  12  10        0.01        7.21      8.06 o 
   7  12  10      131.06      152.06     23.65 o 
   8  12  10        4.51        9.41     10.70 o 
   9  12  10       46.09       51.10     15.09 o 
   2  13  10       18.20       25.89     11.06 o 
   3  13  10       37.60       61.26     10.31 o 
   4  13  10       16.65       24.14     10.79 o 
   5  13  10       88.09      100.78     20.38 o 
   6  13  10       54.96       70.45     17.06 o 
   7  13  10      119.67      121.65     21.86 o 
   8  13  10      113.52      124.07     22.22 o 
  -3 -13  11      299.59      329.96     23.51 o 
  -2 -13  11      100.09       77.33     13.06 o 
  -5 -12  11        1.86        1.03      9.99 o 
  -4 -12  11      137.10      127.60     22.48 o 
  -3 -12  11        7.90       20.58      6.85 o 
  -2 -12  11        0.02       -0.62      5.82 o 
  -1 -12  11        4.09       -3.62      5.57 o 
   0 -12  11       20.24       30.22      8.54 o 
   1 -12  11        8.51       -5.88      5.88 o 
  -7 -11  11      167.29      178.13     24.95 o 
  -5 -11  11       69.12       70.14     16.48 o 
  -4 -11  11        2.13        4.15      5.19 o 
  -3 -11  11      121.68      116.14     16.24 o 
  -2 -11  11       54.33       69.43     10.41 o 
  -1 -11  11        8.48       20.64      6.71 o 
   0 -11  11      162.81      181.44     17.76 o 
   1 -11  11      118.86       92.14     17.00 o 
   2 -11  11       83.05       84.57     14.87 o 
   3 -11  11       17.94       18.12     11.33 o 
  -8 -10  11       38.57       70.81     17.29 o 
  -7 -10  11      153.35      194.70     25.17 o 
  -6 -10  11        0.06        6.45      9.14 o 
  -5 -10  11       57.87       72.12     22.10 o 
  -4 -10  11      261.70      297.35     24.29 o 
  -3 -10  11      261.45      242.00     17.55 o 
  -2 -10  11      204.47      184.41     15.85 o 
  -1 -10  11       17.32       16.18      6.64 o 
   0 -10  11        4.02       10.63      5.71 o 
   1 -10  11       16.84       17.58      6.77 o 
   2 -10  11      107.95       72.60     12.06 o 
   3 -10  11      234.09      259.31     22.24 o 
   4 -10  11        1.24        0.91     11.35 o 
  -9  -9  11        9.20       38.65     15.00 o 
  -8  -9  11        6.33        2.11     11.42 o 
  -7  -9  11       96.92      104.40     19.39 o 
  -6  -9  11      108.98       97.55     18.27 o 
  -5  -9  11       21.38       19.96      8.72 o 
  -4  -9  11      110.04      113.22      9.91 o 
  -3  -9  11       72.36       88.95      8.47 o 
  -2  -9  11      223.95      234.87     13.21 o 
  -1  -9  11      225.26      205.76     16.49 o 
   0  -9  11       59.82       68.16     10.32 o 
   1  -9  11        0.72        7.37      5.17 o 
   2  -9  11      132.31      133.15     22.28 o 
   3  -9  11        1.28       -3.16      6.27 o 
   4  -9  11       12.34       13.52      7.98 o 
   5  -9  11       69.09       75.15     22.35 o 
  -9  -8  11       39.42       51.10     15.94 o 
  -8  -8  11      206.28      268.11     31.04 o 
  -7  -8  11      166.77      186.32     24.45 o 
  -6  -8  11       27.23       39.64     12.32 o 
  -5  -8  11      127.99      149.23     10.44 o 
  -4  -8  11       54.12       67.90      7.41 o 
  -3  -8  11      308.79      284.24     13.41 o 
  -2  -8  11       30.76       23.74      5.20 o 
  -1  -8  11       24.81       24.03      5.10 o 
   0  -8  11      244.12      240.09     12.88 o 
   1  -8  11       22.02       32.47      8.90 o 
   2  -8  11      268.99      261.24     19.42 o 
   3  -8  11      180.20      179.43     18.16 o 
   4  -8  11       36.69       52.95      9.97 o 
   5  -8  11      160.86      198.81     19.03 o 
   6  -8  11       20.94       19.46     12.47 o 
  -9  -7  11      220.33      262.20     32.25 o 
  -8  -7  11       59.98       26.87     12.76 o 
  -7  -7  11       17.58       18.18     10.08 o 
  -6  -7  11        0.94       -2.87      7.08 o 
  -5  -7  11      240.87      244.01     15.71 o 
  -4  -7  11        0.08       -0.32      4.30 o 
  -3  -7  11        2.46        3.02      5.62 o 
  -2  -7  11      573.77      530.39     17.05 o 
  -1  -7  11        5.02        3.17      5.05 o 
   0  -7  11       78.00       75.54      7.58 o 
   1  -7  11       59.63       75.66      7.69 o 
   2  -7  11      123.45      122.77      9.62 o 
   3  -7  11      491.68      435.24     23.44 o 
   4  -7  11      202.90      193.45     17.19 o 
   5  -7  11        0.04       -2.20      4.85 o 
   6  -7  11       14.98       14.03      6.79 o 
   7  -7  11      117.28      141.42     16.82 o 
 -10  -6  11       13.18        1.34     10.57 o 
  -9  -6  11       54.66       79.77     18.59 o 
  -8  -6  11        5.93       -0.63      8.20 o 
  -7  -6  11        7.84       15.68      9.99 o 
  -6  -6  11       95.39       87.71     10.36 o 
  -5  -6  11       18.12       20.11      5.92 o 
  -4  -6  11      124.41      131.02      9.11 o 
  -3  -6  11      718.88      695.77     17.20 o 
  -2  -6  11       17.58       18.36      4.04 o 
  -1  -6  11       31.83       27.82      4.94 o 
   0  -6  11        0.24       -2.10      2.87 o 
   1  -6  11      667.96      656.37     17.69 o 
   2  -6  11      990.63     1029.41     22.83 o 
   3  -6  11      122.05      112.14      9.49 o 
   4  -6  11        6.62        6.75      4.48 o 
   5  -6  11       36.76       27.90      5.44 o 
   6  -6  11       47.05       48.07      9.88 o 
   7  -6  11       85.33       89.53     12.89 o 
   8  -6  11       46.12       42.97     20.13 o 
 -10  -5  11      112.90      127.65     24.32 o 
  -9  -5  11      139.84      168.41     25.17 o 
  -8  -5  11        0.25        7.26      7.97 o 
  -7  -5  11       22.43       35.38     11.33 o 
  -6  -5  11       47.68       37.69      7.62 o 
  -5  -5  11      199.04      176.10     13.61 o 
  -4  -5  11     1567.58     1511.11     33.79 o 
  -3  -5  11       23.30       21.57      4.09 o 
  -2  -5  11      643.72      623.88     23.59 o 
  -1  -5  11        0.27        3.57      4.59 o 
   0  -5  11        1.61       -0.67      2.72 o 
   1  -5  11        4.83        6.11      3.30 o 
   2  -5  11      385.53      349.44     17.72 o 
   3  -5  11     1886.88     1754.21     30.61 o 
   4  -5  11        6.11        1.54      4.12 o 
   5  -5  11      124.71      102.76      9.29 o 
   6  -5  11       32.88       22.93      8.31 o 
   7  -5  11        5.39       -0.51      4.23 o 
   8  -5  11       33.50       39.91      9.72 o 
   9  -5  11      603.88      703.11     30.34 o 
 -10  -4  11       33.48       22.75     12.00 o 
  -9  -4  11        9.77        6.99      8.24 o 
  -8  -4  11      251.20      242.49     28.44 o 
  -7  -4  11      141.55      157.22     14.28 o 
  -6  -4  11      174.44      179.98     30.64 o 
  -5  -4  11      258.98      260.57     29.99 o 
  -4  -4  11      548.76      497.19     34.85 o 
  -3  -4  11        0.22        3.20      2.41 o 
  -2  -4  11        0.00       -0.48      5.15 o 
  -1  -4  11      139.52      114.44      7.87 o 
   0  -4  11      264.90      258.45     10.12 o 
   1  -4  11       20.64       15.21      3.57 o 
   2  -4  11        5.80        7.02      3.33 o 
   3  -4  11      294.07      319.26     20.00 o 
   4  -4  11      153.14      141.61     10.23 o 
   5  -4  11       50.55       50.67     10.39 o 
   6  -4  11      186.36      192.21     18.10 o 
   7  -4  11        0.98       -0.50      3.61 o 
   8  -4  11       35.55       35.92      6.40 o 
   9  -4  11       14.51       25.57      7.52 o 
 -10  -3  11      213.19      239.98     30.86 o 
  -9  -3  11      147.27      177.59     25.26 o 
  -8  -3  11       16.82        9.09      8.02 o 
  -7  -3  11      266.48      244.30     19.89 o 
  -6  -3  11      375.60      366.65     21.19 o 
  -5  -3  11      319.67      258.82     44.99 o 
  -4  -3  11      105.00      100.25     13.91 o 
  -3  -3  11      537.73      536.12     19.22 o 
  -2  -3  11      474.83      421.27     11.85 o 
  -1  -3  11       82.21       90.39      6.81 o 
   0  -3  11       22.84       28.85      6.76 o 
   1  -3  11     1619.56     1619.01     26.12 o 
   2  -3  11       28.05       26.40      7.31 o 
   3  -3  11        0.43        5.13      3.44 o 
   4  -3  11        4.45       -0.11      3.04 o 
   5  -3  11      501.17      504.36     20.36 o 
   6  -3  11       70.98       69.30      7.72 o 
   7  -3  11      344.59      366.77     15.45 o 
   8  -3  11       16.56       12.22      4.71 o 
   9  -3  11      113.48      106.29     10.95 o 
  10  -3  11       75.09       76.31     16.91 o 
  -9  -2  11       39.63       37.80     13.21 o 
  -8  -2  11      292.30      275.59     29.70 o 
  -7  -2  11        0.64        5.29      6.90 o 
  -6  -2  11        5.97       11.41      5.54 o 
  -5  -2  11     1486.92     1408.02     33.63 o 
  -4  -2  11      108.30      106.62     10.59 o 
  -3  -2  11        1.48        2.43      3.73 o 
  -2  -2  11       14.71       15.24      4.81 o 
  -1  -2  11      421.56      404.27     14.16 o 
   0  -2  11      364.91      385.96     16.30 o 
   1  -2  11      154.93      133.67      8.37 o 
   2  -2  11        7.37        6.47      4.76 o 
   3  -2  11      725.75      658.49     16.83 o 
   4  -2  11      327.50      318.13     12.27 o 
   5  -2  11      266.99      258.59     13.04 o 
   6  -2  11      255.01      282.32     13.86 o 
   7  -2  11        0.35        3.16      3.73 o 
   8  -2  11      103.92      119.75     10.37 o 
   9  -2  11       13.53       16.92      6.70 o 
  10  -2  11        2.21       17.83      7.17 o 
  -9  -1  11        9.41       17.96     10.08 o 
  -8  -1  11      111.26      132.49     21.05 o 
  -7  -1  11       10.75        8.80      5.17 o 
  -6  -1  11        0.46        1.01     10.26 o 
  -5  -1  11      162.03      162.03     13.70 o 
  -4  -1  11      548.22      520.37     47.23 o 
  -3  -1  11       81.01       69.10      8.65 o 
  -2  -1  11       84.09       78.26      8.75 o 
  -1  -1  11       30.43       34.95      5.05 o 
   0  -1  11      904.41      857.40     16.81 o 
   1  -1  11     1059.67     1015.59     19.21 o 
   2  -1  11       25.81       24.74      4.18 o 
   3  -1  11     3110.53     3176.95     46.19 o 
   4  -1  11        6.28        7.81      3.57 o 
   5  -1  11       73.10       74.33     10.48 o 
   6  -1  11      128.59      130.33     10.17 o 
   7  -1  11      411.12      422.89     15.69 o 
   8  -1  11      436.99      418.06     16.30 o 
   9  -1  11        4.02       -2.00      4.23 o 
  10  -1  11       60.74       59.78     11.33 o 
  11  -1  11       86.71       93.85     13.63 o 
  -9   0  11       65.03      111.52     21.45 o 
  -8   0  11       36.82       36.70      8.66 o 
  -7   0  11      178.30      160.09     14.60 o 
  -6   0  11      200.09      216.74     16.16 o 
  -5   0  11      144.95      158.92     23.02 o 
  -4   0  11      163.56      144.37     12.50 o 
  -3   0  11      561.29      540.96     19.60 o 
  -2   0  11       14.95       13.12      5.06 o 
  -1   0  11      929.44      936.13     15.70 o 
   0   0  11       47.76       44.73      4.72 o 
   1   0  11      193.41      182.97      8.54 o 
   2   0  11      514.91      490.94     13.33 o 
   3   0  11      174.80      166.88      9.42 o 
   4   0  11       61.50       55.61      6.32 o 
   5   0  11      288.96      262.96     13.67 o 
   6   0  11      532.10      545.90     19.28 o 
   7   0  11       70.39       76.02      9.93 o 
   8   0  11      194.31      205.47     12.80 o 
   9   0  11      107.84      112.89     13.20 o 
  10   0  11       11.50        5.50      9.58 o 
  11   0  11      213.55      260.88     28.28 o 
  -9   1  11      202.14      202.45     27.50 o 
  -8   1  11        0.43       -3.74      5.51 o 
  -7   1  11       28.69       27.73      7.40 o 
  -6   1  11       97.44       87.21     11.09 o 
  -5   1  11      205.91      175.52     14.33 o 
  -4   1  11      119.52      127.13     12.03 o 
  -3   1  11       46.23       39.10     10.30 o 
  -2   1  11        1.29       -1.63      3.56 o 
  -1   1  11      178.65      167.39     12.32 o 
   0   1  11       77.12       91.03      7.28 o 
   1   1  11       10.17        7.79      3.46 o 
   2   1  11      293.42      272.08      9.86 o 
   3   1  11      830.29      789.64     17.45 o 
   4   1  11       81.49       75.08      6.76 o 
   5   1  11       72.61       68.78      6.96 o 
   6   1  11     1501.83     1453.30     26.51 o 
   7   1  11     1075.49     1030.31     22.88 o 
   8   1  11      379.87      370.56     14.68 o 
   9   1  11        6.58       10.44      5.39 o 
  10   1  11      102.04      109.57     13.41 o 
  11   1  11      121.62      130.91     27.14 o 
  -8   2  11       23.82       18.95      7.16 o 
  -7   2  11       18.66       22.81      7.13 o 
  -6   2  11       75.55       94.23     11.49 o 
  -5   2  11      122.63      105.99     11.73 o 
  -4   2  11       77.57       73.69      9.63 o 
  -3   2  11      194.06      169.99     15.88 o 
  -2   2  11       78.88       74.29      8.91 o 
  -1   2  11      104.28       98.01      9.76 o 
   0   2  11       54.00       70.16     21.95 o 
   1   2  11      102.59       96.34     13.44 o 
   2   2  11       28.67       34.11      4.67 o 
   3   2  11      668.69      652.27     15.68 o 
   4   2  11     2037.20     1991.62     43.10 o 
   5   2  11      431.03      382.82     12.84 o 
   6   2  11      963.84      951.95     20.87 o 
   7   2  11      583.60      589.42     17.01 o 
   8   2  11     1115.38     1079.58     32.61 o 
   9   2  11      439.32      456.88     22.44 o 
  10   2  11       23.13       21.90      7.14 o 
  11   2  11      214.72      257.44     21.77 o 
  -8   3  11        7.50       18.81      8.20 o 
  -7   3  11       29.43       20.96     17.92 o 
  -6   3  11      318.99      290.46     25.10 o 
  -5   3  11      772.04      672.73     36.88 o 
  -4   3  11        1.83        7.11      4.50 o 
  -3   3  11        3.87        8.84      5.20 o 
  -2   3  11       20.33       10.18     10.75 o 
  -1   3  11       10.07        5.99      3.72 o 
   0   3  11       53.88       43.48      4.56 o 
   1   3  11      328.91      348.81     14.74 o 
   2   3  11      327.80      332.33     20.11 o 
   3   3  11       14.85       18.96      9.94 o 
   4   3  11      139.46      157.76      9.26 o 
   5   3  11       11.64       19.38      4.05 o 
   6   3  11     1784.00     1823.65     37.48 o 
   7   3  11      901.70      912.08     39.26 o 
   8   3  11      144.35      158.65     15.00 o 
   9   3  11      150.94      151.35     15.29 o 
  10   3  11       28.87       23.14      7.59 o 
  11   3  11       79.63       83.82     12.58 o 
  12   3  11      273.94      292.66     28.26 o 
  -7   4  11      188.15      205.04     28.13 o 
  -6   4  11       76.19       82.98     11.26 o 
  -5   4  11       84.36       90.33     11.07 o 
  -4   4  11      434.23      392.02     26.78 o 
  -3   4  11        2.84        6.03      4.43 o 
  -2   4  11     1305.64     1222.47     30.47 o 
  -1   4  11       30.65       33.79      6.43 o 
   0   4  11      611.54      565.96     22.06 o 
   1   4  11       17.05       12.92      4.44 o 
   2   4  11       87.51       87.82      9.20 o 
   3   4  11     1200.90     1122.10     37.71 o 
   4   4  11      584.69      530.24     28.62 o 
   5   4  11       12.80        8.41      7.48 o 
   6   4  11       38.47       38.45      5.42 o 
   7   4  11       64.02       70.22      9.55 o 
   8   4  11      603.99      562.64     23.50 o 
   9   4  11      152.59      162.40     15.96 o 
  10   4  11      132.70      135.94     15.00 o 
  11   4  11       40.59       36.41      9.20 o 
  12   4  11      108.89      119.09     21.90 o 
  -7   5  11      156.97      131.50     24.01 o 
  -6   5  11      404.86      370.27     35.34 o 
  -5   5  11        0.09        2.96      9.50 o 
  -4   5  11       40.23       41.13      7.60 o 
  -3   5  11      507.71      486.44     40.71 o 
  -2   5  11      146.91      182.14     18.07 o 
  -1   5  11      192.02      202.81     14.03 o 
   0   5  11     2682.04     2636.76     33.78 o 
   1   5  11     1888.27     1893.90     36.82 o 
   2   5  11      294.52      339.37     31.67 o 
   3   5  11        8.07       10.36      4.09 o 
   4   5  11       21.81       23.48      5.94 o 
   5   5  11      106.99       91.82     12.23 o 
   6   5  11      302.93      316.62     18.23 o 
   7   5  11      501.74      463.52     27.81 o 
   8   5  11      291.02      290.32     26.29 o 
   9   5  11       27.53       36.59     11.42 o 
  10   5  11      142.01      127.34     20.20 o 
  11   5  11        5.24       11.24      9.23 o 
  12   5  11       69.14      108.39     21.59 o 
  -6   6  11        4.31       19.98     13.80 o 
  -5   6  11      402.76      315.27     32.47 o 
  -4   6  11      203.41      167.29     22.84 o 
  -3   6  11      120.41       90.21     16.75 o 
  -2   6  11       40.27       26.03      6.56 o 
  -1   6  11      888.44      959.53     39.95 o 
   0   6  11      117.41      122.39     11.16 o 
   1   6  11     1275.84     1170.79     21.86 o 
   2   6  11       41.77       32.50      4.88 o 
   3   6  11        1.66       -2.15      3.42 o 
   4   6  11        4.72        1.20      5.78 o 
   5   6  11       17.69       12.10      5.12 o 
   6   6  11       83.66       69.66      8.20 o 
   7   6  11      364.05      388.68     24.63 o 
   8   6  11      239.28      211.58     22.98 o 
   9   6  11      179.54      210.82     24.14 o 
  10   6  11       20.72       26.38     10.53 o 
  11   6  11        1.56       -0.81      7.39 o 
  12   6  11       75.92       78.20     18.77 o 
  -5   7  11        1.47        9.14     10.30 o 
  -4   7  11       36.11       45.86     13.62 o 
  -3   7  11       15.84        0.99      8.06 o 
  -2   7  11      123.92      117.26     18.41 o 
  -1   7  11     1061.66     1060.87     45.64 o 
   0   7  11       82.63       80.57      9.32 o 
   1   7  11      500.01      447.71     16.61 o 
   2   7  11       81.23      109.03      8.30 o 
   3   7  11        6.79        2.24      3.07 o 
   4   7  11      418.98      376.36     21.90 o 
   5   7  11      437.35      404.34     15.98 o 
   6   7  11       64.32       63.76      8.19 o 
   7   7  11        0.71       -1.57      4.84 o 
   8   7  11        1.11       -3.94      5.69 o 
   9   7  11        1.90        5.78      9.00 o 
  10   7  11       35.17       54.51     13.93 o 
  11   7  11      167.14      117.44     20.74 o 
  -5   8  11        0.39       15.18     11.60 o 
  -4   8  11        0.14        7.93     10.53 o 
  -3   8  11      117.27      101.09     19.62 o 
  -2   8  11      149.21      177.59     24.10 o 
  -1   8  11        9.70        9.36      7.52 o 
   0   8  11      132.85      103.37     16.57 o 
   1   8  11      381.86      356.06     28.49 o 
   2   8  11       19.99       10.99      4.76 o 
   3   8  11       95.06       80.63      7.51 o 
   4   8  11      691.69      651.10     28.90 o 
   5   8  11       16.06       22.69      5.17 o 
   6   8  11      117.70       98.49     14.47 o 
   7   8  11       22.79       27.50      9.90 o 
   8   8  11       10.57       22.08      9.32 o 
   9   8  11       85.74       99.66     17.06 o 
  10   8  11       90.69       85.55     16.89 o 
  11   8  11       26.73       21.54     10.93 o 
  -4   9  11        8.38       35.47     14.91 o 
  -3   9  11        0.80       -2.91      8.60 o 
  -2   9  11       27.00       34.49     12.27 o 
  -1   9  11      287.47      274.11     29.38 o 
   0   9  11      321.16      362.70     31.58 o 
   1   9  11      143.65      138.08     19.48 o 
   2   9  11       25.39       24.71      6.14 o 
   3   9  11        0.03       -3.40      3.88 o 
   4   9  11      232.74      220.45     15.55 o 
   5   9  11       14.69       11.93      4.34 o 
   6   9  11      110.81      107.16     11.20 o 
   7   9  11      162.74      171.95     19.44 o 
   8   9  11       34.14       24.99      9.50 o 
   9   9  11       55.91       54.73     13.71 o 
  10   9  11       54.37       57.87     13.84 o 
  11   9  11        4.10        0.49      8.02 o 
  -3  10  11       50.88       44.43     16.71 o 
  -2  10  11       16.03        8.33      9.72 o 
  -1  10  11       34.71       54.87     13.88 o 
   0  10  11       78.94       65.44     15.14 o 
   1  10  11       29.84       10.30      8.29 o 
   2  10  11        0.38        2.98      4.76 o 
   3  10  11      115.03      144.52     13.70 o 
   4  10  11       55.78       46.12      8.55 o 
   5  10  11       91.71       76.72     15.27 o 
   6  10  11      185.82      207.87     24.54 o 
   8  10  11      635.26      609.09     32.02 o 
   9  10  11       29.88       19.30      9.27 o 
  10  10  11        3.34        9.09      9.00 o 
  -1  11  11        5.38       16.03     11.24 o 
   0  11  11       22.55       24.14     11.73 o 
   1  11  11        0.60       -0.45      7.08 o 
   2  11  11        0.62        3.72      7.12 o 
   3  11  11       47.51       45.10     10.30 o 
   4  11  11       43.74       53.50      9.48 o 
   5  11  11      190.36      266.09     28.22 o 
   6  11  11       80.81       74.35     16.89 o 
   7  11  11       35.12       58.94     15.27 o 
   8  11  11      103.49      101.27     19.53 o 
   9  11  11       37.35       33.46     12.94 o 
  10  11  11       21.72       33.68     12.63 o 
   0  12  11       62.17      104.99     20.83 o 
   1  12  11       15.54        5.33     11.73 o 
   2  12  11       15.98        8.87      9.18 o 
   3  12  11       23.41        8.75     13.19 o 
   4  12  11       42.40       40.00     12.09 o 
   5  12  11      142.08      152.33     21.86 o 
   6  12  11        0.70        1.43      8.55 o 
   7  12  11       79.30       86.62     19.48 o 
   8  12  11       78.42       75.29     18.45 o 
   9  12  11       27.48       20.69     12.90 o 
   3  13  11        5.63       19.66     11.33 o 
   4  13  11        0.80       -6.40      8.64 o 
   5  13  11       36.97       38.47     14.29 o 
   6  13  11       22.72       38.52     14.91 o 
   7  13  11      153.44      191.43     27.99 o 
  -5 -12  12       92.69       86.31     19.44 o 
  -4 -12  12        1.68       23.47     12.27 o 
  -3 -12  12       73.52       87.75     13.19 o 
  -2 -12  12       14.88       33.17      8.77 o 
  -1 -12  12       14.20        5.80      7.19 o 
   0 -12  12       27.14       19.81      8.95 o 
  -7 -11  12       30.76       10.79     11.24 o 
  -5 -11  12        3.39       -7.43      7.43 o 
  -4 -11  12      129.55      149.23     15.11 o 
  -3 -11  12       37.77       25.01      7.49 o 
  -2 -11  12       51.03       41.59      8.93 o 
  -1 -11  12      187.06      237.52     22.33 o 
   0 -11  12       58.98      103.81     14.60 o 
   1 -11  12        0.23       -0.66      6.88 o 
   2 -11  12       33.09       51.20     20.29 o 
  -8 -10  12       45.57       58.05     16.44 o 
  -7 -10  12        4.02       16.26     11.20 o 
  -6 -10  12        0.24       -2.96      7.97 o 
  -5 -10  12       59.73       60.69     14.74 o 
  -4 -10  12      181.57      204.21     14.31 o 
  -3 -10  12       43.01       37.76      8.25 o 
  -2 -10  12        2.27       -1.33      5.49 o 
  -1 -10  12       84.12      104.64     12.52 o 
   0 -10  12        9.13       15.95     10.10 o 
   1 -10  12      178.74      181.67     24.54 o 
   2 -10  12      181.54      207.98     19.53 o 
   3 -10  12       60.24       63.57     12.14 o 
   4 -10  12       13.42        7.93      8.25 o 
  -8  -9  12      123.60      151.79     24.77 o 
  -7  -9  12        5.32       -8.29      8.29 o 
  -6  -9  12        4.86       18.81     10.97 o 
  -5  -9  12       73.05       76.90     10.05 o 
  -4  -9  12        2.94        0.89      3.70 o 
  -3  -9  12      192.52      199.16     12.77 o 
  -2  -9  12      176.41      176.88     12.15 o 
  -1  -9  12       55.16       58.37      9.43 o 
   0  -9  12       37.23       21.26      7.43 o 
   1  -9  12        4.33       11.09      5.32 o 
   2  -9  12       16.59       21.11      7.18 o 
   3  -9  12        9.67       -1.66      9.56 o 
   4  -9  12       96.49      105.35     29.81 o 
   5  -9  12       25.99       42.06     11.13 o 
  -9  -8  12       67.64       49.22     17.56 o 
  -8  -8  12       11.10       15.86     11.82 o 
  -7  -8  12        7.91        3.27      8.06 o 
  -6  -8  12      200.20      221.35     26.20 o 
  -5  -8  12      418.46      413.39     19.60 o 
  -4  -8  12      139.65      142.58     15.16 o 
  -3  -8  12      242.27      253.67     13.36 o 
  -2  -8  12      143.78      142.24     12.46 o 
  -1  -8  12      375.00      379.09     14.37 o 
   0  -8  12      133.86      130.07     11.80 o 
   1  -8  12       42.68       44.12      6.76 o 
   2  -8  12      118.95      128.59     19.84 o 
   3  -8  12      135.77      162.26     16.75 o 
   4  -8  12      371.17      381.40     24.69 o 
   5  -8  12       84.63       87.99     14.33 o 
   6  -8  12       44.61       50.62     11.09 o 
  -9  -7  12        6.03       -9.99      9.99 o 
  -8  -7  12        5.90       10.03     11.29 o 
  -7  -7  12       27.14       19.84     10.26 o 
  -6  -7  12       56.45       62.44     14.74 o 
  -5  -7  12       23.32       13.45      5.52 o 
  -4  -7  12       74.08       90.96     14.13 o 
  -3  -7  12      261.20      267.62     12.50 o 
  -2  -7  12      310.08      300.13     13.34 o 
  -1  -7  12       27.44       24.60      4.92 o 
   0  -7  12       37.93       29.01      5.25 o 
   1  -7  12      126.83      122.99      9.89 o 
   2  -7  12       27.10       31.85      5.74 o 
   3  -7  12       23.24       27.71      7.39 o 
   4  -7  12        0.39       -0.29      4.71 o 
   5  -7  12      162.56      134.84     15.13 o 
   6  -7  12       25.56       53.31     20.33 o 
   7  -7  12        0.97        5.37      7.03 o 
  -9  -6  12        8.36        8.73     11.02 o 
  -8  -6  12       62.44       74.39     18.14 o 
  -7  -6  12      181.40      168.23     23.78 o 
  -6  -6  12      334.84      319.01     17.54 o 
  -5  -6  12      617.63      636.07     22.91 o 
  -4  -6  12      195.55      193.02     20.11 o 
  -3  -6  12        8.09        3.41      3.00 o 
  -2  -6  12        8.46        9.48      3.73 o 
  -1  -6  12      815.92      802.14     20.83 o 
   0  -6  12      291.87      283.06     13.37 o 
   1  -6  12      290.50      279.96     12.91 o 
   2  -6  12      132.76      141.23     10.50 o 
   3  -6  12      197.06      191.18     12.60 o 
   4  -6  12      334.91      337.15     15.31 o 
   5  -6  12       86.47       71.69      8.18 o 
   6  -6  12       62.89       72.91     13.01 o 
   7  -6  12       35.80       54.60     11.67 o 
   8  -6  12       72.43      102.78     14.32 o 
  -9  -5  12       11.10       10.21     11.02 o 
  -8  -5  12       33.04       24.77     12.94 o 
  -7  -5  12       80.63       94.06     18.09 o 
  -6  -5  12        2.30        0.81      4.07 o 
  -5  -5  12      236.83      220.50     15.74 o 
  -4  -5  12     1124.62     1094.42     29.55 o 
  -3  -5  12        0.01       -2.70      2.70 o 
  -2  -5  12      174.18      167.67      9.96 o 
  -1  -5  12      101.61       96.03      8.05 o 
   0  -5  12      138.80       95.49      8.05 o 
   1  -5  12       10.44        8.63      3.84 o 
   2  -5  12      414.78      376.31     13.83 o 
   3  -5  12        0.35       -1.31      3.12 o 
   4  -5  12       50.95       64.82      7.53 o 
   5  -5  12      353.21      319.31     24.05 o 
   6  -5  12       42.99       27.02      5.77 o 
   7  -5  12        0.56       -1.09      4.06 o 
   8  -5  12      226.79      232.02     20.09 o 
  -9  -4  12      202.75      217.18     28.66 o 
  -8  -4  12        4.49        6.99      8.51 o 
  -7  -4  12        8.93        6.25      5.48 o 
  -6  -4  12       34.58       48.60      8.52 o 
  -5  -4  12      221.49      216.56     22.35 o 
  -4  -4  12      336.20      332.73     17.21 o 
  -3  -4  12      495.02      514.77     19.58 o 
  -2  -4  12      994.45      970.50     19.76 o 
  -1  -4  12       45.38       42.65      5.41 o 
   0  -4  12       56.95       46.53      5.78 o 
   1  -4  12       92.27       78.05      7.51 o 
   2  -4  12      532.22      507.42     15.53 o 
   3  -4  12       38.08       34.09      5.55 o 
   4  -4  12      791.00      795.02     29.59 o 
   5  -4  12      395.57      414.45     20.82 o 
   6  -4  12      106.19      102.74     15.05 o 
   7  -4  12        0.29       -3.75      3.75 o 
   8  -4  12       71.57       72.28      9.07 o 
   9  -4  12        3.00        4.55      6.21 o 
  -9  -3  12       10.93       27.14     11.56 o 
  -8  -3  12        9.19        9.72      7.43 o 
  -7  -3  12       47.36       73.64     10.35 o 
  -6  -3  12      211.71      172.05     14.92 o 
  -5  -3  12      231.17      212.84     15.56 o 
  -4  -3  12      296.38      276.81     27.07 o 
  -3  -3  12       79.09       74.71     10.14 o 
  -2  -3  12       36.65       38.53      4.81 o 
  -1  -3  12       17.97       17.93      4.03 o 
   0  -3  12      335.10      295.89     10.93 o 
   1  -3  12       27.96       33.79      5.07 o 
   2  -3  12      623.44      611.94     16.57 o 
   3  -3  12       15.60        7.75      3.64 o 
   4  -3  12       58.59       47.45      6.50 o 
   5  -3  12       72.84       71.82      7.95 o 
   6  -3  12       10.57        9.79      4.35 o 
   7  -3  12      208.41      189.97     13.05 o 
   8  -3  12        9.81        9.75      5.44 o 
   9  -3  12       23.47       27.16      6.42 o 
  -9  -2  12       10.43       10.48     10.03 o 
  -8  -2  12        1.22        3.22      7.70 o 
  -7  -2  12       81.26       74.32     10.79 o 
  -6  -2  12      307.72      283.19     19.93 o 
  -5  -2  12       29.37       20.76      6.09 o 
  -4  -2  12       92.83       67.44     11.82 o 
  -3  -2  12      185.34      195.28     14.17 o 
  -2  -2  12       77.30       86.35      9.58 o 
  -1  -2  12       10.17       20.21      3.90 o 
   0  -2  12      853.58      824.18     17.62 o 
   1  -2  12      905.68      903.19     24.67 o 
   2  -2  12      241.93      214.04     16.36 o 
   3  -2  12       61.45       54.35      6.33 o 
   4  -2  12       44.93       43.42      6.10 o 
   5  -2  12       23.70       24.38      5.19 o 
   6  -2  12       54.74       53.47     10.70 o 
   7  -2  12        1.68        8.48      4.07 o 
   8  -2  12      616.78      574.81     24.47 o 
   9  -2  12       49.41       60.30     13.90 o 
  10  -2  12        0.26       -5.29      5.29 o 
  -9  -1  12        0.03       -8.15      8.15 o 
  -8  -1  12       13.81        7.26     10.30 o 
  -7  -1  12       66.15       47.29      8.64 o 
  -6  -1  12       22.98        9.83     11.35 o 
  -5  -1  12      144.48      139.84     13.20 o 
  -4  -1  12       18.48       15.07      5.60 o 
  -3  -1  12      801.27      797.69     24.53 o 
  -2  -1  12        9.67       11.61      4.24 o 
  -1  -1  12       62.80       67.96      5.59 o 
   0  -1  12     2117.91     2214.54     30.21 o 
   1  -1  12       68.66       58.63      5.91 o 
   2  -1  12        5.75        5.08      2.99 o 
   3  -1  12      101.73       93.77      7.81 o 
   4  -1  12      435.79      388.30     13.65 o 
   5  -1  12        0.61        0.97      4.30 o 
   6  -1  12       85.46       89.47      8.46 o 
   7  -1  12      569.61      582.85     25.42 o 
   8  -1  12      177.04      187.25     12.99 o 
   9  -1  12        0.37        4.21      5.22 o 
  10  -1  12       28.38       11.43      7.51 o 
  -9   0  12       64.00       73.10     18.14 o 
  -8   0  12        1.27       -1.54      8.38 o 
  -7   0  12      109.65      128.01     32.47 o 
  -6   0  12        0.09        3.71      4.71 o 
  -5   0  12      183.32      135.80     13.03 o 
  -4   0  12      829.59      795.65     42.46 o 
  -3   0  12      420.63      425.27     18.27 o 
  -2   0  12      740.73      749.51     23.28 o 
  -1   0  12      303.35      323.28     15.04 o 
   0   0  12       33.63       43.46      5.63 o 
   1   0  12        0.78        0.54      2.66 o 
   2   0  12        4.70        5.90      4.80 o 
   3   0  12       48.99       50.85      7.19 o 
   4   0  12       10.90        6.32      3.57 o 
   5   0  12       50.13       57.76      6.87 o 
   6   0  12      683.08      698.11     25.22 o 
   7   0  12      199.78      200.48     12.48 o 
   8   0  12       76.29       78.76      8.80 o 
   9   0  12       35.59       27.28     12.59 o 
  10   0  12       59.62       59.14     10.49 o 
  11   0  12      169.08      216.62     20.51 o 
  -8   1  12       42.28       54.91     11.13 o 
  -7   1  12       53.25       53.11      9.07 o 
  -6   1  12        8.94       10.44      7.73 o 
  -5   1  12       30.94       25.63      8.91 o 
  -4   1  12       25.05       28.15      6.62 o 
  -3   1  12      140.26      134.95     12.32 o 
  -2   1  12        0.76        2.18      4.04 o 
  -1   1  12      293.26      317.78     15.31 o 
   0   1  12       86.63       85.21     16.33 o 
   1   1  12      276.67      289.48     12.18 o 
   2   1  12      707.16      677.96     16.14 o 
   3   1  12       82.59       76.13      8.51 o 
   4   1  12       10.05       17.15      3.99 o 
   5   1  12      309.89      274.20     12.42 o 
   6   1  12       50.38       51.48      6.54 o 
   7   1  12        0.06        2.05      3.20 o 
   8   1  12      168.81      169.08     11.74 o 
   9   1  12      226.17      261.72     22.73 o 
  10   1  12       88.07      110.21     13.88 o 
  11   1  12       63.01       64.71     11.76 o 
  -8   2  12      424.86      414.82     25.03 o 
  -7   2  12       95.79      110.34     13.04 o 
  -6   2  12        0.73        3.29      5.01 o 
  -5   2  12       32.15       37.70      8.12 o 
  -4   2  12      791.35      716.98     27.05 o 
  -3   2  12      126.77      127.31     14.38 o 
  -2   2  12       30.85       33.24      7.57 o 
  -1   2  12       20.35       22.95      5.83 o 
   0   2  12      202.21      205.54     13.79 o 
   1   2  12       56.62       38.84      6.69 o 
   2   2  12      658.58      657.14     17.54 o 
   3   2  12      938.94      882.93     19.09 o 
   4   2  12       68.25       82.75      7.44 o 
   5   2  12        3.86        1.56      2.95 o 
   6   2  12      968.49      956.95     21.56 o 
   7   2  12      976.45      987.34     22.61 o 
   8   2  12      109.95      101.00     12.51 o 
   9   2  12       24.94       30.67     11.22 o 
  10   2  12      206.68      228.01     19.76 o 
  11   2  12       54.08       60.32     12.18 o 
  -7   3  12        2.64       -1.69      5.60 o 
  -6   3  12       73.32       95.89     12.17 o 
  -5   3  12       37.56       55.06      8.97 o 
  -4   3  12        2.00        1.70      4.14 o 
  -3   3  12       32.43       49.55     13.71 o 
  -2   3  12      542.97      478.57     26.94 o 
  -1   3  12       64.40       52.46      7.72 o 
   0   3  12       24.80       14.83      4.73 o 
   1   3  12       30.86       27.37      5.67 o 
   2   3  12        5.46        4.11      4.28 o 
   3   3  12        8.15        7.67      3.73 o 
   4   3  12       55.53       55.18      6.20 o 
   5   3  12       10.27       21.56      4.38 o 
   6   3  12       75.50       70.27      7.25 o 
   7   3  12       22.81       19.40      5.16 o 
   8   3  12       31.52       20.44      7.01 o 
   9   3  12        9.89       14.37      6.73 o 
  10   3  12      197.31      226.73     19.74 o 
  11   3  12      136.70      155.80     17.57 o 
  -7   4  12      154.49      151.21     24.81 o 
  -6   4  12       44.66       46.09      9.02 o 
  -5   4  12        0.01        8.24      5.28 o 
  -4   4  12        1.97        3.65      4.75 o 
  -3   4  12      549.27      544.09     21.36 o 
  -2   4  12      279.99      259.80     24.70 o 
  -1   4  12      408.94      410.17     17.42 o 
   0   4  12      229.69      211.71     28.08 o 
   1   4  12      548.54      549.69     19.27 o 
   2   4  12      875.96      883.36     24.56 o 
   3   4  12      229.68      226.26     14.05 o 
   4   4  12       36.16       39.52      6.75 o 
   5   4  12      426.12      462.59     17.45 o 
   6   4  12       72.62       70.62      7.20 o 
   7   4  12      224.24      245.25     15.51 o 
   8   4  12        2.90        1.16      5.13 o 
   9   4  12      858.61      845.25     30.59 o 
  10   4  12       12.93       14.83      7.27 o 
  11   4  12      342.55      364.17     25.74 o 
  -6   5  12      137.55      134.28     23.47 o 
  -5   5  12        6.72        1.52      8.51 o 
  -4   5  12       55.07       47.42      9.72 o 
  -3   5  12        2.86        4.02      4.65 o 
  -2   5  12      128.25      114.64     17.98 o 
  -1   5  12      420.15      437.71     18.18 o 
   0   5  12     1189.40     1169.69     29.56 o 
   1   5  12     2236.50     2212.19     53.28 o 
   2   5  12       18.25       15.83      4.97 o 
   3   5  12      277.49      288.52     17.31 o 
   4   5  12       64.70       68.18     11.82 o 
   5   5  12        0.56        0.72      3.67 o 
   6   5  12        0.00       -1.20      3.29 o 
   7   5  12       85.46       89.13     15.32 o 
   8   5  12      194.94      189.28     22.22 o 
   9   5  12       82.10       86.76     16.93 o 
  10   5  12       32.11       28.08     11.47 o 
  11   5  12      106.25      150.54     23.56 o 
  -6   6  12        0.39       -9.45      9.45 o 
  -5   6  12      118.72      129.13     23.20 o 
  -4   6  12        5.14        0.45      8.29 o 
  -3   6  12       14.58       42.59     12.68 o 
  -2   6  12      899.76      861.46     26.83 o 
  -1   6  12       21.96       21.98     10.08 o 
   0   6  12      268.27      257.94     15.72 o 
   1   6  12      131.09      148.78     15.05 o 
   2   6  12      103.10       92.89      7.66 o 
   3   6  12      618.47      625.18     20.61 o 
   4   6  12      136.48      117.17     14.35 o 
   5   6  12      135.76      107.99     14.29 o 
   6   6  12      549.06      586.59     36.37 o 
   7   6  12      492.68      531.20     30.32 o 
   8   6  12       16.43       10.88      9.09 o 
   9   6  12       33.18       42.15     12.85 o 
  10   6  12      271.28      303.18     30.59 o 
  11   6  12        3.49       15.77     10.88 o 
  -5   7  12       11.55       49.27     16.66 o 
  -4   7  12        0.03       -5.42      7.97 o 
  -3   7  12       20.77       12.45      9.45 o 
  -2   7  12      110.01       82.23     16.08 o 
  -1   7  12        0.19       -2.51      5.15 o 
   0   7  12      240.34      231.78     25.22 o 
   1   7  12       84.02       71.15      9.00 o 
   2   7  12       33.55       41.09      5.50 o 
   3   7  12     1235.41     1194.41     23.81 o 
   4   7  12      221.53      242.72     14.67 o 
   5   7  12      277.78      228.38     20.47 o 
   6   7  12      103.70       90.21      9.59 o 
   7   7  12       60.57       32.43     10.03 o 
   8   7  12      143.43      142.97     19.71 o 
   9   7  12      123.76      124.29     19.30 o 
  10   7  12       72.58       67.86     15.77 o 
  11   7  12       73.24       63.24     15.68 o 
  -4   8  12        0.93        9.32     10.57 o 
  -3   8  12      245.27      275.00     32.02 o 
  -2   8  12      106.95       72.69     15.99 o 
  -1   8  12        7.35        6.27      8.11 o 
   0   8  12      452.33      455.46     31.49 o 
   1   8  12      376.04      444.49     30.01 o 
   2   8  12      185.30      213.87     14.91 o 
   3   8  12        1.47       -2.44      4.13 o 
   4   8  12        3.43       -0.79      5.28 o 
   5   8  12      619.52      599.21     29.25 o 
   6   8  12       56.25       80.49     13.80 o 
   7   8  12        1.67        2.82      6.27 o 
   8   8  12       42.66       56.84     13.26 o 
   9   8  12        0.65        5.96      7.75 o 
  10   8  12        1.65       20.56     10.62 o 
  11   8  12        8.74       17.15     10.53 o 
  -3   9  12       22.73       13.97     11.60 o 
  -2   9  12       27.95       47.97     15.68 o 
  -1   9  12      369.49      386.98     34.76 o 
   0   9  12       59.07       48.24     13.80 o 
   1   9  12       21.30       20.78      9.27 o 
   2   9  12       12.49        9.09      7.93 o 
   3   9  12       80.28       70.01      9.66 o 
   4   9  12       72.69       72.95      9.76 o 
   5   9  12      364.11      357.09     39.41 o 
   6   9  12       18.62       16.51      6.01 o 
   7   9  12       36.62       40.13     10.57 o 
   8   9  12      329.69      306.89     26.60 o 
   9   9  12       39.68       31.22     10.84 o 
  10   9  12       55.67       54.73     14.38 o 
  11   9  12        5.34       -4.43      9.50 o 
  -2  10  12       16.81        1.21      8.29 o 
  -1  10  12        0.03        5.82      7.35 o 
   0  10  12        5.88       14.69      9.54 o 
   1  10  12       87.80       71.93     15.36 o 
   2  10  12       52.52       52.90     13.62 o 
   3  10  12       76.14       78.65     10.79 o 
   4  10  12      448.61      425.12     19.88 o 
   5  10  12        1.78        1.61      6.54 o 
   6  10  12      130.81      136.07     20.60 o 
   7  10  12      117.63      128.99     20.74 o 
   8  10  12      189.03      174.86     21.01 o 
   9  10  12      197.50      213.38     24.41 o 
  10  10  12        0.35       -1.75      9.00 o 
  -1  11  12        0.61       -6.45      9.76 o 
   0  11  12      161.54      189.19     25.53 o 
   1  11  12       17.33       20.92     11.60 o 
   2  11  12       16.89       49.85     13.75 o 
   3  11  12        6.28       20.40      6.67 o 
   4  11  12       91.90      113.61     12.86 o 
   5  11  12      116.36      176.24     22.66 o 
   6  11  12      144.16      131.46     21.36 o 
   7  11  12       15.71       21.63     10.39 o 
   8  11  12        3.22       -1.39      9.72 o 
   9  11  12       24.23       10.84     10.39 o 
   1  12  12        4.32        2.06     10.79 o 
   2  12  12       40.21       18.41     11.51 o 
   3  12  12       95.94      159.58     23.25 o 
   4  12  12      272.55      274.51     29.61 o 
   5  12  12      128.76      145.30     22.22 o 
   6  12  12      118.32      124.47     21.54 o 
   7  12  12       30.23       40.98     14.24 o 
   8  12  12      292.97      356.07     37.67 o 
   5  13  12       53.87       78.07     18.27 o 
  -3 -12  13        7.43        6.27      7.26 o 
  -2 -12  13        9.38       24.14      8.69 o 
  -1 -12  13       76.59       57.95     12.35 o 
  -4 -11  13       24.30       32.35     16.50 o 
  -3 -11  13        3.65       -4.59      5.78 o 
  -2 -11  13       90.75       96.80     13.41 o 
  -1 -11  13      245.07      271.90     21.45 o 
   0 -11  13       39.76       31.39     16.39 o 
   1 -11  13       10.58        1.70     15.09 o 
  -7 -10  13       15.05       20.07     13.66 o 
  -6 -10  13       69.41      121.47     21.63 o 
  -5 -10  13      400.15      427.51     33.77 o 
  -4 -10  13        0.60        1.27      5.42 o 
  -3 -10  13      101.29      106.93     13.03 o 
  -2 -10  13        0.09       -6.94      6.94 o 
  -1 -10  13       26.37       16.31      6.30 o 
   0 -10  13      143.60      136.41     31.24 o 
   1 -10  13        6.34        5.32      5.43 o 
   2 -10  13        0.09       -3.70     11.76 o 
   3 -10  13       31.40       38.12     10.26 o 
  -8  -9  13        3.66       -2.69      9.67 o 
  -7  -9  13       63.77       63.56     16.39 o 
  -6  -9  13      142.43      157.61     23.25 o 
  -5  -9  13       26.76       26.47     10.93 o 
  -4  -9  13        5.66        7.67      9.52 o 
  -3  -9  13      147.51      141.52     11.27 o 
  -2  -9  13      104.29      130.36     10.69 o 
  -1  -9  13       78.97       68.91     11.00 o 
   0  -9  13        0.44        6.50      4.93 o 
   1  -9  13      114.88      118.30     14.03 o 
   2  -9  13      131.66      162.49     36.19 o 
   3  -9  13      193.67      199.17     19.04 o 
   4  -9  13        8.19       13.57      7.04 o 
  -8  -8  13        6.50       -6.14      9.81 o 
  -7  -8  13        3.25        1.75      9.36 o 
  -6  -8  13       14.14       14.29      9.81 o 
  -5  -8  13       11.12        1.37      4.74 o 
  -4  -8  13       13.64       10.11      5.44 o 
  -3  -8  13      158.42      164.08     14.12 o 
  -2  -8  13       29.25       29.53      5.81 o 
  -1  -8  13       12.68       10.39      7.32 o 
   0  -8  13       46.89       42.69      6.62 o 
   1  -8  13      124.17      125.05     14.06 o 
   2  -8  13      187.02      190.18     17.49 o 
   3  -8  13      225.04      199.27     24.86 o 
   4  -8  13      154.18      158.45     17.07 o 
   5  -8  13      266.18      279.15     22.76 o 
   6  -8  13       42.08       53.12     12.47 o 
  -8  -7  13      160.05      195.01     27.23 o 
  -7  -7  13       11.01       22.66     10.97 o 
  -6  -7  13       51.15       79.05     16.75 o 
  -5  -7  13       48.03       36.75      9.20 o 
  -4  -7  13      311.10      320.08     17.73 o 
  -3  -7  13        0.01       -0.24      3.32 o 
  -2  -7  13        0.25        6.38      3.81 o 
  -1  -7  13      626.96      615.47     18.25 o 
   0  -7  13      213.24      195.24     12.45 o 
   1  -7  13       83.11       65.21      7.97 o 
   2  -7  13      388.54      407.53     23.86 o 
   3  -7  13      386.92      335.12     22.43 o 
   4  -7  13      737.67      676.38     27.95 o 
   5  -7  13      168.11      159.67     32.38 o 
   6  -7  13      147.61      168.70     18.23 o 
  -9  -6  13        1.24       14.87     10.97 o 
  -8  -6  13       28.96       32.96     13.39 o 
  -7  -6  13       12.32       -3.45      7.66 o 
  -6  -6  13        5.14        7.91      5.36 o 
  -5  -6  13      539.82      548.60     22.02 o 
  -4  -6  13       16.46       18.57      6.04 o 
  -3  -6  13      191.82      180.12     14.44 o 
  -2  -6  13       27.55       20.25      4.49 o 
  -1  -6  13       29.93       26.70      5.00 o 
   0  -6  13      500.30      470.65     23.22 o 
   1  -6  13      180.11      181.33     11.79 o 
   2  -6  13      311.52      285.44     14.61 o 
   3  -6  13       17.00       13.17      7.78 o 
   4  -6  13      106.20      113.99     10.32 o 
   5  -6  13       43.56       33.79      7.86 o 
   6  -6  13        0.51        9.60      7.05 o 
   7  -6  13       89.63       94.67     14.03 o 
  -9  -5  13       43.35       22.75     14.38 o 
  -8  -5  13       32.28       29.52     12.41 o 
  -7  -5  13      206.55      193.67     26.07 o 
  -6  -5  13        7.79        7.49      4.97 o 
  -5  -5  13      767.36      777.52     26.36 o 
  -4  -5  13       38.65       37.45      7.61 o 
  -3  -5  13      363.46      397.10     17.97 o 
  -2  -5  13        7.65        7.76      5.62 o 
  -1  -5  13        0.68        0.21      3.13 o 
   0  -5  13      258.12      247.09     15.04 o 
   1  -5  13      619.64      601.81     17.46 o 
   2  -5  13      457.93      432.96     23.66 o 
   3  -5  13      111.46       99.89      9.37 o 
   4  -5  13       57.03       57.33      7.73 o 
   5  -5  13      182.41      151.99     32.81 o 
   6  -5  13        0.65        4.61      4.49 o 
   7  -5  13      469.84      465.38     26.05 o 
   8  -5  13      146.99      172.70     18.14 o 
  -9  -4  13       18.49       10.97     10.97 o 
  -8  -4  13        1.59        2.02      9.18 o 
  -7  -4  13       56.67       56.75     14.38 o 
  -6  -4  13        3.32        4.26      5.20 o 
  -5  -4  13       63.50       66.78      9.88 o 
  -4  -4  13     2308.92     2212.26     44.74 o 
  -3  -4  13      486.46      479.18     22.15 o 
  -2  -4  13       36.36       25.62      4.57 o 
  -1  -4  13       90.28       85.71      7.52 o 
   0  -4  13      154.56      148.38      9.87 o 
   1  -4  13       36.96       33.70      5.57 o 
   2  -4  13       34.59       49.31      6.32 o 
   3  -4  13      164.52      137.33     17.47 o 
   4  -4  13        3.86        8.21      3.93 o 
   5  -4  13       79.41       78.11      8.54 o 
   6  -4  13        3.79        3.35      4.10 o 
   7  -4  13      321.78      337.67     17.39 o 
   8  -4  13        2.61       -4.49      4.49 o 
   9  -4  13       69.23       79.30     15.74 o 
  -9  -3  13       39.37       30.50     12.36 o 
  -8  -3  13        3.30       -7.39      7.39 o 
  -7  -3  13      178.49      201.71     16.91 o 
  -6  -3  13       12.11       10.04      5.57 o 
  -5  -3  13      276.17      255.90     17.67 o 
  -4  -3  13       93.47       97.47     11.13 o 
  -3  -3  13        0.35        2.42      4.24 o 
  -2  -3  13       55.07       52.44     12.41 o 
  -1  -3  13      691.87      649.90     21.32 o 
   0  -3  13       44.02       42.95      5.58 o 
   1  -3  13      582.98      549.58     15.77 o 
   2  -3  13       10.15        8.07      3.75 o 
   3  -3  13      193.57      185.74     11.67 o 
   4  -3  13       64.27       62.50      7.39 o 
   5  -3  13        6.00        3.76      3.89 o 
   6  -3  13      243.21      244.23     14.17 o 
   7  -3  13      114.91       98.04      9.90 o 
   8  -3  13      268.08      278.32     20.37 o 
   9  -3  13      116.86      112.82     17.01 o 
  -9  -2  13       74.64       83.93     20.33 o 
  -8  -2  13        0.90       19.21     11.47 o 
  -7  -2  13      187.68      211.47     17.34 o 
  -6  -2  13       48.33       51.38      9.37 o 
  -5  -2  13        1.07        1.43      4.34 o 
  -4  -2  13      339.22      324.54     18.68 o 
  -3  -2  13       22.07       16.66      5.37 o 
  -2  -2  13        0.18       -1.94      3.90 o 
  -1  -2  13       64.53       65.51      6.13 o 
   0  -2  13       14.57       17.50      4.46 o 
   1  -2  13      617.15      606.74     25.41 o 
   2  -2  13        0.82        2.29      3.04 o 
   3  -2  13       92.09       73.80      7.52 o 
   4  -2  13        2.83       -3.17      3.17 o 
   5  -2  13      266.38      273.04     14.27 o 
   6  -2  13        7.59        8.54      4.19 o 
   7  -2  13       18.71       18.90      7.74 o 
   8  -2  13        2.64        4.74      4.10 o 
   9  -2  13       36.02       36.98      9.24 o 
  10  -2  13       19.74       28.47      8.67 o 
  -8  -1  13       88.96       90.29     19.21 o 
  -7  -1  13      285.76      306.76     30.90 o 
  -6  -1  13       31.87       23.69      9.99 o 
  -5  -1  13      312.44      336.42     19.79 o 
  -4  -1  13       30.82       12.78      9.76 o 
  -3  -1  13      908.39      829.22     25.95 o 
  -2  -1  13      223.35      222.39     15.25 o 
  -1  -1  13      251.94      251.34     15.67 o 
   0  -1  13      215.35      212.68      9.77 o 
   1  -1  13      185.86      173.72      9.84 o 
   2  -1  13      150.07      157.42     18.42 o 
   3  -1  13        5.65        2.54      3.86 o 
   4  -1  13     1008.15      996.89     22.64 o 
   5  -1  13      668.13      650.34     18.71 o 
   6  -1  13       15.58       12.48      5.25 o 
   7  -1  13        1.32        5.97      4.31 o 
   8  -1  13      373.91      381.38     18.09 o 
   9  -1  13       76.55       92.41     12.98 o 
  10  -1  13        0.29       -4.65      6.34 o 
  -8   0  13       12.81       33.77      8.74 o 
  -7   0  13       70.76      110.67     16.57 o 
  -6   0  13       53.13       38.29      8.19 o 
  -5   0  13      150.34      141.34     31.20 o 
  -4   0  13      453.36      414.93     19.11 o 
  -3   0  13      127.93       96.74     15.59 o 
  -2   0  13      111.39      105.59     11.10 o 
  -1   0  13      407.72      389.44     17.24 o 
   0   0  13      153.42      136.25     16.27 o 
   1   0  13      273.29      248.10     10.68 o 
   2   0  13        3.02        6.64      3.13 o 
   3   0  13      104.75      106.47      8.34 o 
   4   0  13      524.58      464.53     15.18 o 
   5   0  13       74.39       74.21      7.80 o 
   6   0  13       47.62       51.15      8.29 o 
   7   0  13       70.44       82.99     11.94 o 
   8   0  13        0.65       -3.22      3.22 o 
   9   0  13       49.55       56.97     10.65 o 
  10   0  13        4.95        1.87      5.51 o 
  -8   1  13       32.77       60.16     12.03 o 
  -7   1  13       16.65       10.69      6.73 o 
  -6   1  13       57.90       69.94     10.64 o 
  -5   1  13        0.02       -1.32      9.79 o 
  -4   1  13       11.37        9.09      5.40 o 
  -3   1  13      168.96      134.25     12.90 o 
  -2   1  13        1.07        4.17      4.37 o 
  -1   1  13        5.10        1.51      4.38 o 
   0   1  13      912.48      903.93     49.38 o 
   1   1  13      548.22      521.86     14.19 o 
   2   1  13      133.76      121.46      8.56 o 
   3   1  13       62.31       46.97      5.73 o 
   4   1  13       14.53        8.28      4.11 o 
   5   1  13      407.25      420.81     14.93 o 
   6   1  13      652.80      685.95     22.85 o 
   7   1  13       54.66       43.14      6.58 o 
   8   1  13      118.14      112.79     12.05 o 
   9   1  13       99.28      100.26     13.07 o 
  10   1  13        0.19        1.77      5.48 o 
  11   1  13        7.98        6.51      7.05 o 
  -7   2  13        1.53       13.77     11.26 o 
  -6   2  13       84.65       86.88     20.36 o 
  -5   2  13      136.06      105.22     19.17 o 
  -4   2  13       17.39       11.21      5.30 o 
  -3   2  13      481.58      453.41     40.51 o 
  -2   2  13      749.65      726.77     24.37 o 
  -1   2  13      410.67      395.68     17.75 o 
   0   2  13      353.87      350.04     17.60 o 
   1   2  13      681.63      668.99     21.91 o 
   2   2  13       74.84       72.47      6.94 o 
   3   2  13      176.83      183.85     10.71 o 
   4   2  13       60.10       70.47      7.19 o 
   5   2  13      168.08      179.22     12.21 o 
   6   2  13       46.97       43.31      7.45 o 
   7   2  13        5.97        7.54      4.08 o 
   8   2  13      130.55      142.74     14.61 o 
   9   2  13      134.98      145.67     15.78 o 
  10   2  13       72.43       97.17     29.05 o 
  11   2  13        3.47        7.07      6.32 o 
  -7   3  13        2.94        4.32      6.20 o 
  -6   3  13       78.36       95.39     26.81 o 
  -5   3  13      127.97      167.71     15.38 o 
  -4   3  13      229.30      246.76     30.30 o 
  -3   3  13       19.26       11.72      5.31 o 
  -2   3  13     1156.76     1109.80     30.58 o 
  -1   3  13       22.98       21.29     11.71 o 
   0   3  13     2456.93     2426.35     49.11 o 
   1   3  13        2.91        9.27      4.71 o 
   2   3  13       21.86       18.21      5.32 o 
   3   3  13       81.89       74.25      9.09 o 
   4   3  13      160.97      148.69      9.93 o 
   5   3  13       53.66       59.56      6.79 o 
   6   3  13       61.43       51.66     10.91 o 
   7   3  13      333.72      320.57     14.07 o 
   8   3  13      646.76      649.88     26.45 o 
   9   3  13        5.36        7.17      6.30 o 
  10   3  13        0.15       -4.96      4.96 o 
  11   3  13      523.43      546.32     29.19 o 
  -6   4  13       66.27       65.48     18.05 o 
  -5   4  13        3.63        0.98      7.14 o 
  -4   4  13       17.95        9.47     18.79 o 
  -3   4  13        2.83        3.77      4.31 o 
  -2   4  13      205.24      190.83     18.25 o 
  -1   4  13      561.94      540.47     25.96 o 
   0   4  13      331.92      330.52     16.97 o 
   1   4  13       87.31       75.73      9.31 o 
   2   4  13      245.23      239.38     15.57 o 
   3   4  13      358.88      336.56     15.74 o 
   4   4  13        0.24       -0.73      3.36 o 
   5   4  13      279.95      253.76     15.31 o 
   6   4  13      155.47      135.64     11.86 o 
   7   4  13        5.74        4.53      3.81 o 
   8   4  13      144.78      123.27     13.70 o 
   9   4  13       98.88      120.10     14.29 o 
  10   4  13      138.96      166.45     37.11 o 
  11   4  13       28.40       21.27      9.39 o 
  -6   5  13      322.72      390.02     38.38 o 
  -5   5  13       28.85       50.61     15.50 o 
  -4   5  13        3.68        9.07      5.94 o 
  -3   5  13       39.12       19.92      6.43 o 
  -2   5  13       28.98       40.54      7.51 o 
  -1   5  13      138.69      162.08     13.49 o 
   0   5  13      217.87      216.69     21.75 o 
   1   5  13       65.21       45.41      7.79 o 
   2   5  13      384.62      362.80     16.53 o 
   3   5  13       27.12       33.45      6.36 o 
   4   5  13      226.95      174.96     13.35 o 
   5   5  13       32.55       25.13      5.99 o 
   6   5  13      624.13      622.74     20.94 o 
   7   5  13      173.02      138.62     18.81 o 
   8   5  13       60.41       64.72     15.14 o 
   9   5  13        0.49       -0.94      7.08 o 
  10   5  13      269.54      222.42     27.19 o 
  11   5  13       54.86       73.68     17.24 o 
  -5   6  13        0.65        2.51     11.11 o 
  -4   6  13       40.08       64.41     17.24 o 
  -3   6  13        1.32        6.76      8.20 o 
  -2   6  13       83.93       77.40     16.12 o 
  -1   6  13        7.65        6.11      4.93 o 
   0   6  13        3.91        8.40      5.16 o 
   1   6  13       71.07       83.53      9.98 o 
   2   6  13        8.20        0.25      2.92 o 
   3   6  13        2.22       -1.86      3.56 o 
   4   6  13      219.81      227.93     21.90 o 
   5   6  13      108.47       97.10     16.80 o 
   6   6  13       32.43       38.24     15.00 o 
   7   6  13       96.65       90.83     15.68 o 
   8   6  13      427.46      413.09     28.22 o 
   9   6  13      193.34      165.81     22.08 o 
  10   6  13       51.77       59.75     15.68 o 
  11   6  13      131.15      118.24     20.87 o 
  -4   7  13       65.43      103.82     21.77 o 
  -3   7  13       26.52       43.80     14.83 o 
  -2   7  13      234.19      273.62     30.55 o 
  -1   7  13        1.40       -1.61      6.94 o 
   0   7  13        4.53        2.78      7.48 o 
   1   7  13        1.28        0.98      4.57 o 
   2   7  13      245.05      272.73     25.48 o 
   3   7  13      292.31      303.89     12.84 o 
   4   7  13        2.43        2.95      3.82 o 
   5   7  13      369.97      388.75     17.37 o 
   6   7  13       29.30       31.65      6.93 o 
   7   7  13      191.57      224.21     23.65 o 
   8   7  13      153.56      151.52     20.20 o 
   9   7  13       60.10       53.34     13.88 o 
  10   7  13      124.53      147.80     23.02 o 
  11   7  13       35.61       22.62     12.09 o 
  -4   8  13       15.97       12.05     12.32 o 
  -3   8  13      161.35      203.43     29.29 o 
  -2   8  13        0.34       20.16      9.63 o 
  -1   8  13      337.23      341.61     33.68 o 
   0   8  13       99.55       99.30     17.65 o 
   1   8  13        0.29       -3.76      6.72 o 
   2   8  13      200.14      225.15     24.14 o 
   3   8  13      121.80      117.32     14.52 o 
   4   8  13      228.81      226.75     12.65 o 
   5   8  13        0.65       -3.33      3.89 o 
   6   8  13        8.87       -2.28      5.42 o 
   7   8  13        0.54       -0.13      7.21 o 
   8   8  13        0.14        1.48      6.76 o 
   9   8  13        0.22       -1.79      6.18 o 
  10   8  13       57.31       67.81     15.63 o 
  11   8  13      148.01      150.00     24.05 o 
  -3   9  13       91.01       80.80     18.99 o 
  -2   9  13       32.49       34.94     14.02 o 
  -1   9  13        0.45       -0.67      7.75 o 
   0   9  13        9.19       22.66     11.56 o 
   1   9  13      462.77      479.56     32.38 o 
   2   9  13        2.17        6.36      7.79 o 
   3   9  13      174.54      179.53     14.87 o 
   4   9  13       54.58       56.15     14.04 o 
   5   9  13       71.31       55.53      9.09 o 
   6   9  13       18.30       23.65      6.50 o 
   7   9  13       66.99       89.76     15.81 o 
   8   9  13        4.64       20.07      9.58 o 
   9   9  13       60.91       60.51     14.24 o 
  10   9  13       83.34       91.10     18.32 o 
  -1  10  13       97.66      118.56     22.04 o 
   0  10  13        1.07       14.02      9.09 o 
   1  10  13       25.58       34.94     12.94 o 
   2  10  13        5.65        8.11      8.64 o 
   3  10  13        0.02       -5.51      6.36 o 
   4  10  13       24.33       17.71      7.30 o 
   5  10  13        1.09       13.35      8.69 o 
   6  10  13        0.18        7.08      7.39 o 
   7  10  13        9.09       -1.39      8.15 o 
   8  10  13       76.81       68.71     14.60 o 
   9  10  13      136.79      134.14     19.21 o 
  10  10  13       51.95       63.87     15.36 o 
   0  11  13      210.38      232.28     30.32 o 
   1  11  13       14.09       16.57     11.11 o 
   2  11  13       46.55       79.72     17.06 o 
   3  11  13      193.93      209.66     25.98 o 
   4  11  13       39.76       47.13      8.83 o 
   5  11  13       21.67       28.49     12.05 o 
   6  11  13       74.84       82.28     17.24 o 
   7  11  13        1.72        2.87      7.93 o 
   8  11  13      120.98       90.97     19.84 o 
   9  11  13        3.65       11.47     10.57 o 
   2  12  13       74.83       54.55     15.99 o 
   3  12  13      263.07      328.71     33.10 o 
   5  12  13      215.54      272.68     30.01 o 
   6  12  13       35.55       25.71     13.66 o 
   7  12  13       37.71       39.55     15.05 o 
  -3 -11  14       49.05       58.24     20.16 o 
  -2 -11  14       80.87       87.20     12.87 o 
  -1 -11  14       77.75       79.54     13.07 o 
   0 -11  14      210.62      209.92     19.90 o 
  -6 -10  14      101.13      114.62     21.45 o 
  -5 -10  14        0.05       -2.82      9.63 o 
  -4 -10  14       89.20       78.35     10.88 o 
  -3 -10  14        6.10       16.79      8.49 o 
  -2 -10  14        0.02        7.38      6.31 o 
  -1 -10  14       59.81       63.94     10.77 o 
   0 -10  14       22.41       22.22     10.68 o 
   1 -10  14      400.31      452.73     27.30 o 
   2 -10  14       54.50       51.68     11.46 o 
  -7  -9  14      174.92      210.24     28.13 o 
  -6  -9  14        2.75       -5.96      8.82 o 
  -5  -9  14        1.62       -3.54      8.82 o 
  -4  -9  14        0.30        2.29      4.90 o 
  -3  -9  14       11.80        6.48      6.58 o 
  -2  -9  14        0.69       -1.70      3.68 o 
  -1  -9  14      128.29      139.49     14.74 o 
   0  -9  14       14.43       27.18      7.28 o 
   1  -9  14       12.38       23.26      8.20 o 
   2  -9  14      119.09      121.45     18.57 o 
   3  -9  14        1.38       -6.59     15.00 o 
   4  -9  14        3.65        0.24      9.23 o 
  -7  -8  14       11.77       27.77     13.57 o 
  -6  -8  14        9.10        1.12      9.09 o 
  -5  -8  14       15.91       19.35      6.64 o 
  -4  -8  14      207.02      197.42     30.41 o 
  -3  -8  14       40.37       39.25      8.37 o 
  -2  -8  14      118.84      128.97     10.46 o 
  -1  -8  14       31.94       30.13      5.91 o 
   0  -8  14        8.16       19.10      8.67 o 
   1  -8  14       33.53       37.73      7.34 o 
   2  -8  14      114.98      116.57     14.01 o 
   3  -8  14        5.93        3.12      6.20 o 
   4  -8  14      116.01      121.82     15.61 o 
   5  -8  14        0.66        6.07     10.14 o 
  -8  -7  14       62.58       39.15     13.35 o 
  -7  -7  14       11.97       10.84     10.03 o 
  -6  -7  14      128.51       85.37     18.09 o 
  -5  -7  14       53.94       76.71     11.14 o 
  -4  -7  14      212.63      215.05     18.27 o 
  -3  -7  14      408.95      404.73     41.41 o 
  -2  -7  14      438.52      450.35     15.98 o 
  -1  -7  14       23.67       19.68      5.12 o 
   0  -7  14       23.06       26.32      5.56 o 
   1  -7  14       30.14       31.00      6.18 o 
   2  -7  14        0.01        1.61      3.90 o 
   3  -7  14      488.70      442.74     31.68 o 
   4  -7  14     1169.54     1078.37     35.89 o 
   5  -7  14       43.80       44.20     12.72 o 
   6  -7  14       44.92       47.39     11.27 o 
  -8  -6  14       64.36       73.27     18.50 o 
  -7  -6  14        1.90        0.58      8.78 o 
  -6  -6  14      295.48      303.38     25.93 o 
  -5  -6  14        2.54       -4.32      4.32 o 
  -4  -6  14       69.38       72.01     10.00 o 
  -3  -6  14        3.52       -0.48      4.79 o 
  -2  -6  14      433.55      417.17     15.07 o 
  -1  -6  14        6.56       12.78      4.59 o 
   0  -6  14      299.98      309.11     17.88 o 
   1  -6  14      167.35      164.61     11.60 o 
   2  -6  14      249.32      248.31     18.38 o 
   3  -6  14      279.22      308.29     16.06 o 
   4  -6  14       76.20       73.76      8.64 o 
   5  -6  14      280.24      245.20     15.22 o 
   6  -6  14      199.76      162.55     17.53 o 
   7  -6  14      279.83      330.64     46.83 o 
  -8  -5  14       13.88       -2.42      8.02 o 
  -7  -5  14      152.31      167.11     24.63 o 
  -6  -5  14      143.41      146.92     14.87 o 
  -5  -5  14      155.25      150.11     14.36 o 
  -4  -5  14      306.33      309.54     18.94 o 
  -3  -5  14      138.33      128.15     12.78 o 
  -2  -5  14       84.53       86.05     10.66 o 
  -1  -5  14        7.80        3.28      4.67 o 
   0  -5  14      101.20      101.07      8.88 o 
   1  -5  14        2.34        2.45      3.26 o 
   2  -5  14      634.41      598.68     18.73 o 
   3  -5  14       21.29       23.01      5.33 o 
   4  -5  14      701.99      651.16     41.12 o 
   5  -5  14       41.94       42.76      7.10 o 
   6  -5  14      354.08      352.52     17.80 o 
   7  -5  14       12.53       17.57      5.78 o 
   8  -5  14      184.50      200.24     19.94 o 
  -8  -4  14        3.68       -0.58      7.26 o 
  -7  -4  14       10.67       17.56     11.38 o 
  -6  -4  14        1.82        5.45      5.67 o 
  -5  -4  14       89.28       68.41     10.46 o 
  -4  -4  14      463.10      455.85     23.96 o 
  -3  -4  14       41.96       23.57      6.17 o 
  -2  -4  14       30.08       28.94      6.62 o 
  -1  -4  14      880.54      866.45     20.18 o 
   0  -4  14      360.59      326.06     13.16 o 
   1  -4  14      161.65      159.46     10.64 o 
   2  -4  14        0.05       -2.81      2.81 o 
   3  -4  14       54.95       50.87      7.11 o 
   4  -4  14       48.27       56.44      7.66 o 
   5  -4  14        0.03        5.24      4.25 o 
   6  -4  14       36.22       47.37      7.23 o 
   7  -4  14      169.43      173.41     13.36 o 
   8  -4  14      143.34      135.99     12.72 o 
  -8  -3  14        0.56        2.55      8.29 o 
  -7  -3  14       19.20       18.69      7.01 o 
  -6  -3  14       31.76       27.54      9.14 o 
  -5  -3  14      361.39      351.49     20.65 o 
  -4  -3  14      536.98      519.64     21.95 o 
  -3  -3  14      214.00      194.53     15.52 o 
  -2  -3  14      629.15      687.40     24.25 o 
  -1  -3  14        3.19        1.16      4.17 o 
   0  -3  14        5.06        3.70      3.02 o 
   1  -3  14     1935.96     1931.57     31.87 o 
   2  -3  14       10.17       10.17      4.07 o 
   3  -3  14      152.12      141.17     10.65 o 
   4  -3  14     2102.14     2140.39     36.49 o 
   5  -3  14      517.49      471.48     17.13 o 
   6  -3  14        0.33       -2.91      4.36 o 
   7  -3  14      154.80      167.21     12.85 o 
   8  -3  14       68.38       68.79      9.09 o 
   9  -3  14       46.57       43.35     10.18 o 
  -8  -2  14        9.33        6.76      9.00 o 
  -7  -2  14      492.05      540.21     24.76 o 
  -6  -2  14      564.65      532.40     28.02 o 
  -5  -2  14      214.02      172.26     15.52 o 
  -4  -2  14       41.60       36.76      7.61 o 
  -3  -2  14      668.24      644.43     24.05 o 
  -2  -2  14      156.56      175.29     14.50 o 
  -1  -2  14        3.73        1.81      4.24 o 
   0  -2  14     1156.26     1092.40     27.70 o 
   1  -2  14       93.26       87.96      8.70 o 
   2  -2  14      511.96      515.49     15.98 o 
   3  -2  14      134.96      134.05     12.27 o 
   4  -2  14      325.57      276.61     14.31 o 
   5  -2  14      333.75      325.61     15.80 o 
   6  -2  14       17.76       23.57      7.23 o 
   7  -2  14      146.17      146.63     11.88 o 
   8  -2  14       17.65       13.78      5.22 o 
   9  -2  14      139.98      134.95     12.31 o 
  -8  -1  14       93.02       89.04     18.99 o 
  -7  -1  14       24.07       32.52     20.96 o 
  -6  -1  14       75.96       99.21     15.90 o 
  -5  -1  14       28.06       16.90      7.17 o 
  -4  -1  14      704.43      625.34     24.12 o 
  -3  -1  14      191.17      178.92     15.00 o 
  -2  -1  14      280.09      229.86     16.31 o 
  -1  -1  14       69.00       76.15      9.67 o 
   0  -1  14      852.20      818.88     18.45 o 
   1  -1  14      222.64      220.56     11.39 o 
   2  -1  14       63.83       64.18     10.89 o 
   3  -1  14     1404.09     1384.44     26.95 o 
   4  -1  14      210.44      189.60     11.91 o 
   5  -1  14        8.21        5.17      3.97 o 
   6  -1  14       25.11       40.14      6.61 o 
   7  -1  14      458.81      444.84     17.40 o 
   8  -1  14      178.95      191.95     13.60 o 
   9  -1  14      248.32      230.69     20.25 o 
  10  -1  14        6.93        0.60      6.21 o 
  -8   0  14       27.34       16.62     10.26 o 
  -7   0  14       49.22       59.00     10.41 o 
  -6   0  14        0.61       -4.79      4.81 o 
  -5   0  14      106.66      107.68     19.42 o 
  -4   0  14      181.65      193.71     22.57 o 
  -3   0  14      236.44      230.35     25.35 o 
  -2   0  14      280.92      283.37     17.87 o 
  -1   0  14     2270.52     2346.98     45.75 o 
   0   0  14      665.32      611.36     21.85 o 
   1   0  14       64.97       63.32      6.51 o 
   2   0  14       40.45       36.14      5.42 o 
   3   0  14      132.43      123.34     10.44 o 
   4   0  14      145.08      125.48     14.15 o 
   5   0  14      533.73      497.27     16.54 o 
   6   0  14       29.21       35.62      6.16 o 
   7   0  14       75.54       87.85      9.28 o 
   8   0  14      185.05      204.91     14.25 o 
   9   0  14        0.13        3.12      9.56 o 
  10   0  14        2.11       -1.29      6.52 o 
  -7   1  14       10.14       11.29      8.26 o 
  -6   1  14        1.75       -4.62      4.62 o 
  -5   1  14      157.56      167.22     15.62 o 
  -4   1  14      189.98      150.31     21.43 o 
  -3   1  14       17.07       29.37     20.09 o 
  -2   1  14       53.79       42.77     11.29 o 
  -1   1  14        3.51        0.89      8.67 o 
   0   1  14        0.60        0.41      3.45 o 
   1   1  14      786.15      737.77     27.59 o 
   2   1  14      148.98      136.77      9.26 o 
   3   1  14      538.29      516.23     15.66 o 
   4   1  14        0.70        1.33      3.38 o 
   5   1  14       35.75       41.63      6.08 o 
   6   1  14       13.27        9.69      4.51 o 
   7   1  14      205.94      195.94     12.85 o 
   8   1  14      176.54      175.33     15.62 o 
   9   1  14       40.63       29.37      8.68 o 
  10   1  14      156.28      188.76     19.01 o 
  -7   2  14      219.79      216.71     19.14 o 
  -6   2  14        0.80        9.79      5.90 o 
  -5   2  14       77.48       71.20     10.63 o 
  -4   2  14        2.79       -3.48      3.93 o 
  -3   2  14      252.79      241.51     17.68 o 
  -2   2  14        2.44       -3.08      3.84 o 
  -1   2  14     2203.26     2253.93     60.55 o 
   0   2  14      768.54      714.53     43.53 o 
   1   2  14      968.75      992.55     28.12 o 
   2   2  14       10.74        5.99      3.32 o 
   3   2  14      237.04      237.88     20.28 o 
   4   2  14      268.42      249.80     16.45 o 
   5   2  14       46.39       63.79      7.25 o 
   6   2  14       17.30       19.45      5.06 o 
   7   2  14      126.76      128.47     10.59 o 
   8   2  14      112.83      104.00     13.22 o 
   9   2  14      177.08      197.33     45.12 o 
  10   2  14      162.08      145.86     16.95 o 
  11   2  14       23.84       27.14      9.11 o 
  -6   3  14      113.51      163.77     29.43 o 
  -5   3  14      149.68      132.96     14.32 o 
  -4   3  14        1.11       -1.75      6.14 o 
  -3   3  14      617.98      630.53     31.06 o 
  -2   3  14       83.25       68.93     10.02 o 
  -1   3  14        1.50       -2.21      3.48 o 
   0   3  14      342.09      336.74     18.83 o 
   1   3  14     1257.68     1251.82     31.95 o 
   2   3  14      596.77      637.56     22.28 o 
   3   3  14       31.02       38.58      7.49 o 
   4   3  14        0.13        0.79      2.99 o 
   5   3  14        7.86        7.22      3.40 o 
   6   3  14      100.47       78.57      8.30 o 
   7   3  14       17.34       11.61      4.78 o 
   8   3  14       34.07       40.41      9.04 o 
   9   3  14        6.31       15.41      9.58 o 
  10   3  14        0.22        2.28      5.68 o 
  11   3  14      116.37      126.64     17.05 o 
  -6   4  14        2.19        1.97     11.56 o 
  -5   4  14        2.42        2.06      5.17 o 
  -4   4  14      135.39      162.63     15.52 o 
  -3   4  14        6.83        7.28      5.48 o 
  -2   4  14       94.70       86.46     11.00 o 
  -1   4  14      191.05      189.03     15.19 o 
   0   4  14      148.76      153.79     13.54 o 
   1   4  14      438.21      436.93     29.09 o 
   2   4  14      281.34      301.65     24.50 o 
   3   4  14       16.64       15.22      5.60 o 
   4   4  14      150.85      108.68     11.23 o 
   5   4  14        7.32        1.79      4.24 o 
   6   4  14      179.03      180.41     18.14 o 
   7   4  14        5.39        7.17      4.12 o 
   8   4  14        7.96        9.08      7.73 o 
   9   4  14       51.39       42.86      9.88 o 
  10   4  14       12.65        7.18      6.88 o 
  11   4  14        0.85       -5.84     14.15 o 
  -5   5  14       16.75       -1.21     10.88 o 
  -4   5  14       27.73       16.84     10.17 o 
  -3   5  14      132.40      137.22     14.09 o 
  -2   5  14       14.51       18.53      6.20 o 
  -1   5  14       72.17       58.81      9.06 o 
   0   5  14      296.13      290.30     21.95 o 
   1   5  14      477.09      427.76     18.69 o 
   2   5  14        2.40        0.92      4.19 o 
   3   5  14      259.93      211.43     15.36 o 
   4   5  14       64.35       97.45     17.31 o 
   5   5  14      322.14      348.08     17.69 o 
   6   5  14      250.09      218.06     14.89 o 
   7   5  14       36.52       46.49     13.21 o 
   8   5  14        9.75        3.27      7.35 o 
   9   5  14      171.84      178.62     24.05 o 
  10   5  14       75.95       90.83     18.68 o 
  11   5  14       96.04       88.64     19.71 o 
  -5   6  14       29.25       67.05     18.09 o 
  -4   6  14       40.38       27.10     13.08 o 
  -3   6  14        6.80        8.55      9.94 o 
  -2   6  14      235.52      268.02     29.29 o 
  -1   6  14        9.12       20.98      6.85 o 
   0   6  14      118.16      131.26     12.81 o 
   1   6  14      163.31      158.69     13.85 o 
   2   6  14      122.79      129.48     12.27 o 
   3   6  14      251.70      236.84     18.43 o 
   4   6  14       99.44       87.77     10.69 o 
   5   6  14       29.75       20.24      6.37 o 
   6   6  14        4.98        6.83      5.46 o 
   7   6  14       74.98       70.68     14.78 o 
   8   6  14        7.71        2.19      7.97 o 
   9   6  14       22.40       24.59     11.38 o 
  10   6  14       13.83       18.68     11.82 o 
  11   6  14        4.69       -6.54      7.43 o 
  -4   7  14       69.36       93.83     20.16 o 
  -3   7  14        0.36       10.75      9.00 o 
  -2   7  14        9.07       30.81     11.96 o 
  -1   7  14       98.22       61.18     15.41 o 
   0   7  14      150.68      137.28     20.47 o 
   1   7  14       22.88       32.45      7.07 o 
   2   7  14      151.01      163.10     14.20 o 
   3   7  14        0.04        2.36      3.31 o 
   4   7  14      113.41      115.13     11.57 o 
   5   7  14       44.48       48.82     11.73 o 
   6   7  14      323.39      310.93     26.38 o 
   7   7  14      122.32      140.64     19.39 o 
   8   7  14      109.87      102.03     17.74 o 
   9   7  14      129.65      166.75     22.57 o 
  10   7  14      140.53      152.10     23.47 o 
  -3   8  14       18.28       10.75     12.14 o 
  -2   8  14      460.43      449.86     39.73 o 
  -1   8  14       55.34       59.93     16.30 o 
   0   8  14      136.70      112.73     19.53 o 
   1   8  14      349.65      316.12     30.05 o 
   2   8  14       40.24       53.16     13.17 o 
   3   8  14       65.60       75.41      9.83 o 
   4   8  14       59.51       66.04      7.48 o 
   5   8  14       14.41       19.53      9.32 o 
   6   8  14      171.89      153.40     19.30 o 
   7   8  14       71.45       77.98     15.32 o 
   8   8  14       32.97       43.40     13.12 o 
   9   8  14      133.21      181.35     23.83 o 
  10   8  14        1.44        0.00      9.45 o 
  -2   9  14       95.33      141.76     24.28 o 
  -1   9  14       95.40      104.18     20.51 o 
   0   9  14      197.56      198.59     26.96 o 
   1   9  14      111.78      188.47     24.10 o 
   2   9  14        8.40       27.59     11.56 o 
   3   9  14       49.17       22.26      9.54 o 
   4   9  14        0.21        2.26      4.40 o 
   5   9  14      216.94      235.88     22.28 o 
   6   9  14       42.56       74.46     10.92 o 
   7   9  14      287.42      316.48     27.41 o 
   8   9  14       15.33       -6.72      6.90 o 
   9   9  14      143.41      137.37     21.32 o 
  10   9  14       34.89       30.50     12.45 o 
  -1  10  14        1.41       -4.88     10.08 o 
   0  10  14       67.90      111.93     20.33 o 
   1  10  14       19.79        6.63     11.06 o 
   2  10  14       17.17       12.27      9.99 o 
   3  10  14        1.44        4.79      7.79 o 
   4  10  14        9.56        8.47      8.55 o 
   5  10  14       36.24       47.21     12.54 o 
   6  10  14        0.78       -0.67      7.70 o 
   7  10  14      163.39      183.77     25.35 o 
   9  10  14       79.81       79.46     17.24 o 
   1  11  14       61.61       49.89     14.42 o 
   2  11  14       27.33       22.48     11.11 o 
   3  11  14       65.04       50.97     14.56 o 
   4  11  14      141.47      158.51     21.45 o 
   5  11  14        1.38       -6.00      9.18 o 
   6  11  14       29.58       17.47     11.96 o 
   7  11  14       25.68       35.74     12.72 o 
   8  11  14       13.60       13.93     12.54 o 
  -2 -11  15      265.98      334.53     23.95 o 
  -5 -10  15       85.99       92.40     18.90 o 
  -4 -10  15      115.58      149.26     17.22 o 
  -3 -10  15      133.52      114.48     18.77 o 
  -2 -10  15       15.04       20.41      7.26 o 
  -1 -10  15       46.32       51.11     14.74 o 
   0 -10  15       70.57       65.19     11.40 o 
   1 -10  15        0.66        9.14      8.94 o 
  -6  -9  15        6.14        6.36     10.21 o 
  -5  -9  15       64.95      104.94     20.02 o 
  -4  -9  15        6.57       10.40      6.89 o 
  -3  -9  15      153.18      130.39     14.07 o 
  -2  -9  15      145.15      140.98     11.61 o 
  -1  -9  15       10.08       11.46      5.96 o 
   0  -9  15       45.32       34.54      8.47 o 
   1  -9  15        3.02        5.91      6.53 o 
   2  -9  15        6.16        8.58      8.26 o 
   3  -9  15       14.90       24.88      9.38 o 
  -7  -8  15        1.99       10.08     10.93 o 
  -6  -8  15       74.96       86.62     18.95 o 
  -5  -8  15       23.26       21.43      7.56 o 
  -4  -8  15      451.70      488.22     23.57 o 
  -3  -8  15      515.04      529.03     23.12 o 
  -2  -8  15       32.09       31.04     16.77 o 
  -1  -8  15      175.41      195.43     13.59 o 
   0  -8  15        6.90       15.25      5.28 o 
   1  -8  15        0.91       -1.62      4.47 o 
   2  -8  15       12.70       16.28     12.79 o 
   3  -8  15       24.92       19.38     14.58 o 
   4  -8  15        2.74        7.95      8.07 o 
  -7  -7  15       23.15       22.89     12.99 o 
  -6  -7  15        0.03        2.91      8.87 o 
  -5  -7  15       53.21       49.45      9.71 o 
  -4  -7  15        0.60        5.15      5.79 o 
  -3  -7  15      324.91      354.41     23.04 o 
  -2  -7  15        1.76       -2.67      7.75 o 
  -1  -7  15      175.05      188.80     12.75 o 
   0  -7  15        0.03       -2.35      3.76 o 
   1  -7  15        1.29        2.58      5.98 o 
   2  -7  15      255.56      270.04     20.84 o 
   3  -7  15       89.85      117.54     11.19 o 
   4  -7  15      230.08      218.98     19.85 o 
   5  -7  15        8.97        2.82      7.18 o 
  -7  -6  15       98.00      123.35     22.57 o 
  -6  -6  15       11.69       14.21      6.99 o 
  -5  -6  15       26.87       21.23      8.78 o 
  -4  -6  15       55.36       70.66     14.11 o 
  -3  -6  15        9.76       11.63      5.94 o 
  -2  -6  15       23.09       19.88      6.51 o 
  -1  -6  15        8.90        8.48      4.06 o 
   0  -6  15       72.75       81.33      8.57 o 
   1  -6  15       34.15       29.57      6.26 o 
   2  -6  15      239.13      236.16     21.02 o 
   3  -6  15       94.36       84.86      9.38 o 
   4  -6  15      121.03      121.09     11.37 o 
   5  -6  15      675.05      788.79     31.22 o 
   6  -6  15      544.58      491.62     28.70 o 
  -8  -5  15        0.44        0.94      9.09 o 
  -7  -5  15       18.28       14.51     11.38 o 
  -6  -5  15       58.79       68.75     10.72 o 
  -5  -5  15      292.79      284.43     19.82 o 
  -4  -5  15      163.53      171.60     15.73 o 
  -3  -5  15      485.53      490.75     36.14 o 
  -2  -5  15        0.02       -1.92      4.16 o 
  -1  -5  15      180.33      175.96     15.05 o 
   0  -5  15       93.01       94.47     13.71 o 
   1  -5  15       22.45       18.54      6.69 o 
   2  -5  15      216.84      215.85     13.46 o 
   3  -5  15       64.33       77.32      9.37 o 
   4  -5  15        5.13       11.90      5.34 o 
   5  -5  15       49.03       64.24     11.04 o 
   6  -5  15      134.60      169.03     13.37 o 
   7  -5  15      395.40      430.14     19.84 o 
  -8  -4  15       48.48       70.05     17.65 o 
  -7  -4  15        0.17       11.87     10.62 o 
  -6  -4  15       40.12       32.39      8.54 o 
  -5  -4  15       12.39       14.04      7.26 o 
  -4  -4  15       65.80       63.98      9.77 o 
  -3  -4  15        6.61        4.20      7.03 o 
  -2  -4  15        0.84       -1.23      4.36 o 
  -1  -4  15       54.60       43.75     13.53 o 
   0  -4  15      304.97      265.13     14.28 o 
   1  -4  15      228.43      217.34     21.19 o 
   2  -4  15     1284.42     1243.94     60.26 o 
   3  -4  15       83.28       86.79      9.13 o 
   4  -4  15      127.76      121.34     10.69 o 
   5  -4  15      248.03      234.53     14.99 o 
   6  -4  15      129.98      123.08     15.41 o 
   7  -4  15       57.21       61.53      8.52 o 
   8  -4  15       22.40       18.49      6.99 o 
  -8  -3  15       84.82       81.47     18.99 o 
  -7  -3  15        9.59        9.24      7.06 o 
  -6  -3  15        6.44       14.55      6.51 o 
  -5  -3  15      232.54      228.27     34.38 o 
  -4  -3  15       25.57       21.85      7.41 o 
  -3  -3  15       39.65       35.88      8.16 o 
  -2  -3  15        5.60        5.76      4.95 o 
  -1  -3  15        6.62       22.98     14.62 o 
   0  -3  15      214.94      189.14     15.12 o 
   1  -3  15        5.78        4.32      5.35 o 
   2  -3  15      182.22      169.13     13.83 o 
   3  -3  15      100.95       97.96      9.32 o 
   4  -3  15        6.61        5.99      4.36 o 
   5  -3  15      163.58      168.64     12.63 o 
   6  -3  15      114.67      130.79     17.89 o 
   7  -3  15       82.34       84.99      9.85 o 
   8  -3  15      130.35      151.51     16.26 o 
  -8  -2  15       16.69       16.93     11.87 o 
  -7  -2  15      229.80      217.14     18.79 o 
  -6  -2  15      170.69      185.74     18.09 o 
  -5  -2  15       23.79       26.72     14.40 o 
  -4  -2  15       45.06       64.62      9.71 o 
  -3  -2  15      641.26      679.73     25.24 o 
  -2  -2  15      121.83      109.19     12.24 o 
  -1  -2  15       73.14       64.66     11.20 o 
   0  -2  15       18.69        7.47      4.88 o 
   1  -2  15      178.99      179.21     14.40 o 
   2  -2  15      265.05      255.58     13.40 o 
   3  -2  15        3.31        8.24      4.01 o 
   4  -2  15       29.61       25.34      6.71 o 
   5  -2  15       29.18       29.71      6.31 o 
   6  -2  15      307.27      279.82     15.99 o 
   7  -2  15      151.16      144.28     12.13 o 
   8  -2  15      175.91      189.74     14.39 o 
   9  -2  15        0.89       10.57      6.06 o 
  -7  -1  15       22.19       19.35     10.59 o 
  -6  -1  15      200.82      220.80     18.53 o 
  -5  -1  15      182.59      153.25     16.19 o 
  -4  -1  15      122.11      131.46     13.72 o 
  -3  -1  15       18.35       12.39      5.98 o 
  -2  -1  15      726.81      652.29     24.33 o 
  -1  -1  15        3.16        0.67      3.78 o 
   0  -1  15     1371.65     1421.17     42.77 o 
   1  -1  15       58.66       65.87      7.04 o 
   2  -1  15      110.28      103.43      8.80 o 
   3  -1  15       59.06       57.86      7.21 o 
   4  -1  15      588.72      565.56     17.87 o 
   5  -1  15       24.44       16.16      5.17 o 
   6  -1  15        0.17        1.43      3.88 o 
   7  -1  15       39.31       51.08      7.62 o 
   8  -1  15        4.82        3.25      6.03 o 
   9  -1  15        1.95        5.45      7.54 o 
  -7   0  15      242.15      229.95     28.08 o 
  -6   0  15       11.01       -3.72      8.20 o 
  -5   0  15        0.17        5.08     11.11 o 
  -4   0  15      639.52      614.38     24.98 o 
  -3   0  15      521.98      469.67     21.22 o 
  -2   0  15       17.35       20.38      5.73 o 
  -1   0  15        8.51       22.68      6.36 o 
   0   0  15       65.69       55.57      8.91 o 
   1   0  15      279.93      254.97     11.58 o 
   2   0  15        0.67       -3.11      3.41 o 
   3   0  15       48.64       47.73      6.51 o 
   4   0  15     1241.46     1176.02     25.85 o 
   5   0  15      368.23      362.95     15.79 o 
   6   0  15       42.34       48.91      7.21 o 
   7   0  15       71.73       74.58      8.56 o 
   8   0  15      110.20      108.60     14.70 o 
   9   0  15        9.99       22.08     12.61 o 
  10   0  15      166.68      221.66     40.56 o 
  -7   1  15       18.70       25.08     10.64 o 
  -6   1  15        3.92        3.01      5.83 o 
  -5   1  15        5.01        7.94      6.76 o 
  -4   1  15       21.31       27.99      7.58 o 
  -3   1  15      427.51      407.94     27.68 o 
  -2   1  15       10.70       15.95      6.90 o 
  -1   1  15       17.04       23.84      6.54 o 
   0   1  15      823.14      799.90     35.41 o 
   1   1  15      172.24      165.40     14.16 o 
   2   1  15       42.03       45.56      6.10 o 
   3   1  15      422.47      421.33     14.78 o 
   4   1  15       35.73       24.44      5.01 o 
   5   1  15       86.16       84.99      8.72 o 
   6   1  15      229.71      245.60     14.30 o 
   7   1  15      596.60      580.19     35.24 o 
   8   1  15        0.46        2.39      4.82 o 
   9   1  15      395.39      414.07     25.79 o 
  10   1  15      363.36      376.95     27.21 o 
  -6   2  15       43.01       47.39     10.14 o 
  -5   2  15      319.10      298.95     21.15 o 
  -4   2  15      183.95      185.37     16.52 o 
  -3   2  15        0.02       10.28      5.71 o 
  -2   2  15      541.73      487.46     22.33 o 
  -1   2  15        0.73        7.08      6.00 o 
   0   2  15      106.06       88.20     11.15 o 
   1   2  15       28.67       17.57      6.02 o 
   2   2  15      651.81      608.80     17.04 o 
   3   2  15      197.99      189.08     11.59 o 
   4   2  15      438.42      416.23     14.81 o 
   5   2  15       34.28       31.45      5.82 o 
   6   2  15      275.91      267.22     14.61 o 
   7   2  15        0.40       -1.03      3.90 o 
   8   2  15      460.53      457.88     31.08 o 
   9   2  15      145.77      166.19     17.13 o 
  10   2  15        1.84       -4.05      6.11 o 
  -6   3  15        1.87        3.00      6.93 o 
  -5   3  15       66.10       79.60     11.84 o 
  -4   3  15        0.96       -1.01      6.99 o 
  -3   3  15       16.67       16.12      6.49 o 
  -2   3  15       82.04       79.85     10.69 o 
  -1   3  15        1.05       -1.38      3.93 o 
   0   3  15     1252.82     1203.19     42.57 o 
   1   3  15      135.71      126.80     12.78 o 
   2   3  15        0.24       -0.32      4.41 o 
   3   3  15      358.36      326.49     17.62 o 
   4   3  15       22.07       26.25      5.04 o 
   5   3  15      172.36      157.94     11.20 o 
   6   3  15       31.28       29.84      5.61 o 
   7   3  15      148.08      157.90     17.38 o 
   8   3  15       70.46       74.91     11.93 o 
   9   3  15        6.41        4.05      9.92 o 
  10   3  15       14.39       15.92      7.78 o 
  -5   4  15       53.03       60.27     11.69 o 
  -4   4  15      255.01      276.06     31.73 o 
  -3   4  15        4.33        2.54      5.81 o 
  -2   4  15       92.81       78.76     11.44 o 
  -1   4  15      512.44      512.38     21.70 o 
   0   4  15        7.73       10.62      9.23 o 
   1   4  15      699.23      713.16     25.08 o 
   2   4  15       10.21       13.53      6.11 o 
   3   4  15        4.72       -3.08      3.72 o 
   4   4  15      456.65      466.83     19.90 o 
   5   4  15      947.00      802.08     32.96 o 
   6   4  15        1.58        2.40      4.15 o 
   7   4  15       64.00       71.46      8.46 o 
   8   4  15      601.07      668.02     27.42 o 
   9   4  15       98.17      131.99     15.63 o 
  10   4  15        3.51        4.50      7.30 o 
  -5   5  15       24.61       17.65     11.38 o 
  -4   5  15       17.68        7.52     10.21 o 
  -3   5  15        2.01        2.51      7.08 o 
  -2   5  15       56.95       72.53     10.56 o 
  -1   5  15       16.88       16.59      6.14 o 
   0   5  15      155.18      150.96     22.04 o 
   1   5  15       78.30       60.95      9.33 o 
   2   5  15      800.76      757.12     43.04 o 
   3   5  15        3.63        0.89      4.24 o 
   4   5  15      112.13      117.35     16.44 o 
   5   5  15      314.41      244.56     17.36 o 
   6   5  15        3.81        9.76      5.82 o 
   7   5  15      187.09      204.69     24.19 o 
   8   5  15      122.78      153.45     22.66 o 
   9   5  15       45.34       54.78     14.42 o 
  10   5  15       24.67       55.54     15.90 o 
  -4   6  15        4.01        6.67     10.79 o 
  -3   6  15       70.66       52.94     17.78 o 
  -2   6  15      208.72      239.49     29.20 o 
  -1   6  15       54.61       67.09     10.20 o 
   0   6  15      237.86      227.36     44.77 o 
   1   6  15      232.29      244.86     30.08 o 
   2   6  15        0.95        5.31      4.95 o 
   3   6  15       30.81       41.69      8.24 o 
   4   6  15      229.95      232.56     27.03 o 
   5   6  15       19.86       23.09      6.69 o 
   6   6  15      188.43      235.48     16.46 o 
   7   6  15       21.32       19.71      9.41 o 
   8   6  15        5.23       12.00      9.67 o 
   9   6  15       48.80       65.80     16.53 o 
  10   6  15        1.78       -8.55      8.55 o 
  -3   7  15       39.46       72.74     18.81 o 
  -2   7  15      126.24      154.52     25.44 o 
  -1   7  15      764.91      874.51     46.36 o 
   0   7  15        5.85        2.69      7.88 o 
   1   7  15        0.08        3.71     10.64 o 
   2   7  15        6.72        5.13      5.02 o 
   3   7  15        0.02       -3.84      3.84 o 
   4   7  15        6.60       23.69      9.54 o 
   5   7  15       12.88       14.17      5.95 o 
   6   7  15       58.77       46.04     12.36 o 
   7   7  15       34.64       50.34     12.76 o 
   8   7  15        0.04        4.61      7.61 o 
   9   7  15       62.88       56.26     14.83 o 
  10   7  15       56.94       68.35     17.33 o 
  -2   8  15       17.11        6.58     10.66 o 
  -1   8  15        3.70        7.75      9.50 o 
   0   8  15       53.09       31.76     13.03 o 
   1   8  15       91.04       58.85     15.00 o 
   2   8  15       61.61       54.87     13.93 o 
   3   8  15        0.51       -4.01      5.91 o 
   4   8  15       31.50       27.67      6.64 o 
   5   8  15      387.04      415.79     20.64 o 
   6   8  15       24.17       24.14     10.44 o 
   7   8  15        4.54       10.53      8.11 o 
   8   8  15      150.41      125.36     19.53 o 
   9   8  15       42.34       28.08     10.35 o 
  10   8  15        0.50       19.80     10.30 o 
  -1   9  15       21.13       16.26     11.78 o 
   0   9  15        1.72        2.33      9.18 o 
   1   9  15       85.47      115.47     21.54 o 
   2   9  15        4.00        6.90      8.96 o 
   3   9  15       75.28       93.30     17.69 o 
   4   9  15        8.42       30.90     10.53 o 
   5   9  15       17.14       19.65      6.57 o 
   6   9  15        6.08        3.72      6.15 o 
   7   9  15        0.04        7.30      8.20 o 
   8   9  15       63.64       87.97     16.62 o 
   9   9  15        6.04       25.17     11.33 o 
   0  10  15        2.70       -4.75      8.64 o 
   1  10  15       11.00       -6.32      7.26 o 
   2  10  15        8.88       15.27      9.72 o 
   3  10  15        0.02       -1.88      7.97 o 
   4  10  15       27.44       30.19     10.97 o 
   6  10  15       86.64      132.35     20.92 o 
   7  10  15      171.31      208.13     27.37 o 
   2  11  15       46.75       64.63     17.24 o 
   3  11  15       12.40        0.09      9.90 o 
   4  11  15        9.42        5.37     10.75 o 
   6  11  15      115.08      138.98     23.69 o 
   7  11  15       23.82        9.45     11.11 o 
  -3 -10  16        0.44        6.14      8.64 o 
  -2 -10  16       38.09       53.21     14.29 o 
  -1 -10  16       25.11       21.25      8.99 o 
   0 -10  16      279.63      301.31     23.37 o 
  -5  -9  16       62.80       77.75     18.09 o 
  -4  -9  16      129.87      136.71     15.41 o 
  -3  -9  16      150.89      175.91     16.99 o 
  -2  -9  16       13.77       17.42      9.27 o 
  -1  -9  16       32.09       27.59      7.70 o 
   0  -9  16       57.70       71.42     15.59 o 
   1  -9  16       12.01       12.51      7.03 o 
   2  -9  16       99.73      124.15     19.98 o 
  -6  -8  16       99.34      122.01     22.66 o 
  -5  -8  16      121.49      162.67     16.16 o 
  -4  -8  16        2.12       -2.16     10.23 o 
  -3  -8  16       95.92      121.27     13.87 o 
  -2  -8  16      487.34      486.08     22.79 o 
  -1  -8  16       89.55       88.71     16.48 o 
   0  -8  16       40.78       40.55      6.97 o 
   1  -8  16       87.05       89.32     10.01 o 
   2  -8  16       63.33       61.13     11.37 o 
   3  -8  16       88.15       93.99     20.47 o 
   4  -8  16        1.47        0.22      6.57 o 
  -6  -7  16       15.13        2.28      9.67 o 
  -5  -7  16       52.57       76.26     11.67 o 
  -4  -7  16      573.73      608.25     25.47 o 
  -3  -7  16       52.26       36.23     12.81 o 
  -2  -7  16      352.97      346.83     21.61 o 
  -1  -7  16       23.48       26.25      6.92 o 
   0  -7  16       57.66       56.65      8.15 o 
   1  -7  16       42.73       46.39      7.57 o 
   2  -7  16        0.68        4.40      4.57 o 
   3  -7  16        1.21       10.11      5.52 o 
   4  -7  16       11.93       37.30      9.37 o 
   5  -7  16       39.50       49.21     11.29 o 
  -7  -6  16       87.57      104.81     20.92 o 
  -6  -6  16       16.78       -4.03      8.73 o 
  -5  -6  16      182.93      196.87     29.52 o 
  -4  -6  16      125.57      129.06     17.33 o 
  -3  -6  16      562.24      559.65     24.01 o 
  -2  -6  16       50.70       42.79      8.98 o 
  -1  -6  16      148.50      169.08     15.43 o 
   0  -6  16       40.85       46.75      7.00 o 
   1  -6  16       54.13       66.33      8.30 o 
   2  -6  16        0.16        0.47      4.10 o 
   3  -6  16       51.12       41.94     14.65 o 
   4  -6  16       59.79       47.59      7.69 o 
   5  -6  16       19.49       13.40      6.76 o 
   6  -6  16       81.52       61.85     25.55 o 
  -7  -5  16       50.79       50.57     15.41 o 
  -6  -5  16      202.52      221.40     33.08 o 
  -5  -5  16       45.07       39.10      8.87 o 
  -4  -5  16       10.07        2.56      5.42 o 
  -3  -5  16      202.03      230.75     18.88 o 
  -2  -5  16        1.06        1.49      4.34 o 
  -1  -5  16       92.01       99.24     12.12 o 
   0  -5  16      127.01      130.27     10.49 o 
   1  -5  16      673.30      647.91     19.79 o 
   2  -5  16      207.69      203.05     13.61 o 
   3  -5  16       96.18      110.64     10.62 o 
   4  -5  16       11.03       16.00      5.65 o 
   5  -5  16       24.93       25.93      6.40 o 
   6  -5  16        6.38        5.96      4.82 o 
   7  -5  16        2.50        6.31      5.88 o 
  -7  -4  16       35.04       36.64     13.35 o 
  -6  -4  16       18.43       11.20     11.62 o 
  -5  -4  16       65.69       53.84      9.70 o 
  -4  -4  16       79.34       69.68     10.59 o 
  -3  -4  16       25.94       28.91      7.79 o 
  -2  -4  16      246.46      250.43     18.64 o 
  -1  -4  16      221.68      248.49     17.97 o 
   0  -4  16      161.08      131.30     13.46 o 
   1  -4  16      148.91      135.87     10.74 o 
   2  -4  16       56.63       49.73      9.51 o 
   3  -4  16       30.09       25.98      5.82 o 
   4  -4  16        6.98        0.94      4.48 o 
   5  -4  16      131.69      119.22     11.42 o 
   6  -4  16        5.66        6.52      6.76 o 
   7  -4  16       68.21       72.31      9.78 o 
  -7  -3  16       59.18       68.25     13.75 o 
  -6  -3  16        8.08       36.63     17.31 o 
  -5  -3  16        7.81       15.51      6.92 o 
  -4  -3  16       69.90       73.49     11.33 o 
  -3  -3  16      260.09      290.03     20.13 o 
  -2  -3  16        0.19       -4.21      4.21 o 
  -1  -3  16      110.20      104.98     12.19 o 
   0  -3  16       13.88       18.21      6.46 o 
   1  -3  16       14.64       16.17      4.76 o 
   2  -3  16      117.07      117.99     18.78 o 
   3  -3  16       17.80       18.33      5.22 o 
   4  -3  16       18.08       24.79      5.87 o 
   5  -3  16      216.16      215.52     14.47 o 
   6  -3  16       19.58       30.18      6.17 o 
   7  -3  16      129.54      149.33     13.18 o 
   8  -3  16        0.95       -4.38      4.38 o 
  -7  -2  16      250.38      302.24     22.47 o 
  -6  -2  16      140.49      149.72     16.45 o 
  -5  -2  16       40.09       28.93     11.29 o 
  -4  -2  16       33.31       24.43      6.76 o 
  -3  -2  16        0.00       -3.63      4.09 o 
  -2  -2  16       81.44       52.74      9.59 o 
  -1  -2  16        2.38        4.41      4.85 o 
   0  -2  16      105.99      109.89     12.16 o 
   1  -2  16        2.41        5.25      3.63 o 
   2  -2  16      433.11      420.72     16.28 o 
   3  -2  16      351.86      366.26     15.91 o 
   4  -2  16       77.89       85.58      9.04 o 
   5  -2  16        0.05       -3.32      5.48 o 
   6  -2  16      107.81      115.45     11.06 o 
   7  -2  16        0.24       -2.81      4.19 o 
   8  -2  16        5.34        9.11      8.53 o 
  -7  -1  16       39.10       60.31     12.11 o 
  -6  -1  16       10.24       15.19      7.82 o 
  -5  -1  16      272.77      281.78     20.62 o 
  -4  -1  16       28.60        5.16     13.77 o 
  -3  -1  16      135.00      113.72     20.07 o 
  -2  -1  16        9.88        5.63      5.39 o 
  -1  -1  16      360.53      302.32     19.37 o 
   0  -1  16       35.42       33.19      7.75 o 
   1  -1  16      432.86      408.41     20.60 o 
   2  -1  16        8.67        6.99      5.29 o 
   3  -1  16        2.26        2.97      3.85 o 
   4  -1  16       37.00       31.88      6.06 o 
   5  -1  16        4.24        0.30      4.29 o 
   6  -1  16      238.18      244.15     15.24 o 
   7  -1  16       42.05       43.76      7.42 o 
   8  -1  16        8.02        6.67      6.94 o 
   9  -1  16      112.76      108.65     14.71 o 
  -6   0  16       43.16       59.06     11.48 o 
  -5   0  16       83.81       96.69     13.10 o 
  -4   0  16       16.26       17.01      6.53 o 
  -3   0  16      131.49      115.40     13.52 o 
  -2   0  16       19.28       16.80     10.19 o 
  -1   0  16       10.06        5.22      5.03 o 
   0   0  16       50.62       41.58      8.03 o 
   1   0  16        0.09        0.83      4.39 o 
   2   0  16      145.28      158.70     12.47 o 
   3   0  16      291.64      295.22     14.58 o 
   4   0  16      119.56      133.05     10.99 o 
   5   0  16       14.72       20.42      5.51 o 
   6   0  16       39.95       49.98      7.72 o 
   7   0  16      245.14      253.75     15.27 o 
   8   0  16      215.12      242.51     15.54 o 
   9   0  16       45.88       46.14     10.64 o 
  -6   1  16      124.73      142.91     15.94 o 
  -5   1  16        2.23       -6.89     15.99 o 
  -4   1  16        8.21       19.26      8.29 o 
  -3   1  16      180.85      192.39     17.16 o 
  -2   1  16       48.64       39.26      8.83 o 
  -1   1  16      773.65      762.96     28.93 o 
   0   1  16       15.31       15.99      5.81 o 
   1   1  16        0.07        0.85      6.65 o 
   2   1  16      393.47      403.42     21.19 o 
   3   1  16       12.90       14.98      7.75 o 
   4   1  16       90.81       92.81      8.96 o 
   5   1  16       52.04       71.05      8.34 o 
   6   1  16        7.87        5.46      4.49 o 
   7   1  16       57.11       58.61      8.07 o 
   8   1  16       37.12       40.91      7.79 o 
   9   1  16       25.39       32.69      9.63 o 
  -6   2  16      319.26      390.85     25.70 o 
  -5   2  16       34.26       33.39      9.15 o 
  -4   2  16       34.93       30.61     14.40 o 
  -3   2  16      106.72       90.14     12.08 o 
  -2   2  16       37.39       45.73     11.73 o 
  -1   2  16      133.89      128.97     13.90 o 
   0   2  16      117.06       98.17     12.30 o 
   1   2  16       38.85       45.77     17.02 o 
   2   2  16      252.43      241.07     17.55 o 
   3   2  16      134.30      125.28      9.72 o 
   4   2  16       15.37       16.55      7.14 o 
   5   2  16       10.91       14.82      4.60 o 
   6   2  16        0.22       -0.88      4.42 o 
   7   2  16       60.18       68.63      8.50 o 
   8   2  16       99.90      109.68     14.03 o 
   9   2  16       51.18       39.66      9.90 o 
  10   2  16      232.72      251.02     22.60 o 
  -5   3  16        6.18       -5.26      6.39 o 
  -4   3  16       20.75        9.94      5.87 o 
  -3   3  16       76.05       80.25     11.76 o 
  -2   3  16       43.79       42.88      8.89 o 
  -1   3  16      291.83      299.37     23.76 o 
   0   3  16        0.01       -0.10      4.70 o 
   1   3  16      638.18      613.06     23.81 o 
   2   3  16      134.50      107.41     12.06 o 
   3   3  16      231.67      236.95     17.29 o 
   4   3  16       65.24       61.41      9.28 o 
   5   3  16      206.70      194.67     12.86 o 
   6   3  16       10.86        0.39      3.57 o 
   7   3  16       17.55       18.16      5.41 o 
   8   3  16       39.00       37.53     10.66 o 
   9   3  16       37.79       42.38     14.42 o 
  10   3  16        4.68       -6.00      6.00 o 
  -5   4  16       15.03       18.18      8.49 o 
  -4   4  16       26.32       32.71     13.82 o 
  -3   4  16       13.75       13.95      6.61 o 
  -2   4  16        7.24       12.56      6.30 o 
  -1   4  16      192.52      195.05     18.54 o 
   0   4  16       92.29       80.69     11.40 o 
   1   4  16       32.60       46.58     11.33 o 
   2   4  16      559.18      534.68     38.07 o 
   3   4  16        1.25        0.26      4.51 o 
   4   4  16      389.39      378.59     20.96 o 
   5   4  16      110.42      120.20     12.38 o 
   6   4  16       15.14       21.06      7.24 o 
   7   4  16      112.96      111.90     12.24 o 
   8   4  16      102.69       99.96     16.01 o 
   9   4  16       18.24       19.41      7.95 o 
  10   4  16        1.53        0.58      7.08 o 
  -4   5  16       28.55       40.71     13.71 o 
  -3   5  16       20.92       11.50      6.79 o 
  -2   5  16      139.21      143.02     14.79 o 
  -1   5  16       41.80       38.82      8.26 o 
   0   5  16       10.86       11.08      5.45 o 
   1   5  16       17.06       10.09      5.29 o 
   2   5  16      118.44      113.63     17.42 o 
   3   5  16      625.50      623.82     24.09 o 
   4   5  16      102.85      107.03     11.93 o 
   5   5  16      106.34      101.51     19.37 o 
   6   5  16      500.50      518.90     25.15 o 
   7   5  16       81.12       46.89     13.75 o 
   8   5  16        9.92       -3.27      8.20 o 
   9   5  16        1.02       -3.94      8.11 o 
  10   5  16       58.12       68.71     17.20 o 
  -3   6  16       46.51       30.19     15.54 o 
  -2   6  16        5.62       -5.64      8.38 o 
  -1   6  16      154.08      172.63     33.19 o 
   0   6  16       21.81       28.31      7.23 o 
   1   6  16      107.32       99.61     16.53 o 
   2   6  16      194.45      217.96     29.61 o 
   3   6  16      488.78      507.78     22.45 o 
   4   6  16      115.32      102.47     12.10 o 
   5   6  16       92.61       90.82     26.29 o 
   6   6  16       36.56       38.86      9.29 o 
   7   6  16       57.10       65.17     14.74 o 
   8   6  16       43.37      100.86     19.53 o 
   9   6  16      138.01      162.49     24.37 o 
  10   6  16       53.98       80.26     17.92 o 
  -2   7  16      160.40      163.70     25.26 o 
  -1   7  16        0.64        1.39      7.97 o 
   0   7  16       99.22       87.38     17.47 o 
   1   7  16      346.46      394.23     26.38 o 
   2   7  16      366.69      404.67     20.61 o 
   3   7  16       46.32       71.06     10.21 o 
   4   7  16       13.44        4.14      6.00 o 
   5   7  16      457.75      494.87     24.72 o 
   6   7  16      100.18       78.47     15.27 o 
   7   7  16        3.24       16.80     10.03 o 
   8   7  16        0.02        0.94      8.47 o 
   9   7  16       55.16       46.45     15.68 o 
  -1   8  16        0.00       -9.45      9.45 o 
   0   8  16       49.11       57.42     14.87 o 
   1   8  16       10.59       13.12      9.90 o 
   2   8  16       57.74       49.09     13.08 o 
   4   8  16       63.18       69.04     10.49 o 
   5   8  16       53.99       53.25     15.32 o 
   6   8  16       38.31       56.17     13.39 o 
   7   8  16       90.91       96.34     18.09 o 
   8   8  16        2.03       29.34     12.14 o 
   9   8  16        0.70        2.19      9.54 o 
   0   9  16       22.36       35.56     14.02 o 
   1   9  16       13.60       25.13     12.50 o 
   2   9  16        1.14        3.49      9.09 o 
   3   9  16        0.34       -6.81      6.81 o 
   4   9  16      190.97      188.43     24.05 o 
   6   9  16       37.23       44.52     13.97 o 
   7   9  16       43.42       34.31     12.45 o 
   8   9  16        5.52       12.81     10.26 o 
   2  10  16       55.07       50.34     14.38 o 
   3  10  16       53.69       38.83     12.36 o 
   4  10  16       28.27       46.63     14.65 o 
   6  10  16      301.44      424.51     36.06 o 
   7  10  16        2.63       -7.93     10.44 o 
  -3  -9  17        3.50        2.11     11.71 o 
  -2  -9  17       80.66      103.08     13.49 o 
  -1  -9  17      213.90      242.53     28.44 o 
   0  -9  17       35.76       30.12      9.23 o 
   1  -9  17        1.54       -3.14      6.69 o 
  -5  -8  17      188.98      217.33     19.18 o 
  -4  -8  17       15.15       17.98      7.86 o 
  -3  -8  17      254.52      249.22     19.85 o 
  -2  -8  17      357.44      337.00     22.52 o 
  -1  -8  17       51.72       60.91     10.83 o 
   0  -8  17      111.96      114.14     11.21 o 
   1  -8  17       38.35       38.86      7.59 o 
   2  -8  17       25.10       22.52      8.34 o 
   3  -8  17      199.93      205.78     21.01 o 
  -5  -7  17       67.23       55.17     10.71 o 
  -4  -7  17       59.48       79.92     12.05 o 
  -3  -7  17       24.42       31.83      9.27 o 
  -2  -7  17      251.30      284.48     20.81 o 
  -1  -7  17        0.27       -6.27      6.27 o 
   0  -7  17      140.35      162.71     20.33 o 
   1  -7  17       51.64       62.45      8.49 o 
   2  -7  17       13.73       19.81      5.82 o 
   3  -7  17       29.12       28.45      6.72 o 
   4  -7  17        3.95        5.63      7.35 o 
  -6  -6  17      246.34      250.01     31.17 o 
  -5  -6  17        0.00       -7.83      8.13 o 
  -4  -6  17       40.18       54.14     17.29 o 
  -3  -6  17      638.48      653.17     59.30 o 
  -2  -6  17       69.18       77.38     11.15 o 
  -1  -6  17      110.39      130.87     20.51 o 
   0  -6  17      459.58      467.92     46.78 o 
   1  -6  17      206.49      207.90     14.26 o 
   2  -6  17      293.72      308.89     17.24 o 
   3  -6  17      137.88      147.74     12.69 o 
   4  -6  17        2.36       -3.18      5.58 o 
   5  -6  17       40.25       67.24      9.61 o 
  -6  -5  17       14.41        8.53      7.37 o 
  -5  -5  17        8.19       14.28      7.80 o 
  -4  -5  17      188.81      214.15     26.34 o 
  -3  -5  17       14.20       13.11      6.65 o 
  -2  -5  17        6.56        5.24      5.17 o 
  -1  -5  17      150.99      159.93     20.49 o 
   0  -5  17      802.50      802.19     28.93 o 
   1  -5  17       48.15       47.95      7.17 o 
   2  -5  17      800.70      775.65     23.07 o 
   3  -5  17      169.33      194.55     14.06 o 
   4  -5  17       17.33       19.76      5.72 o 
   5  -5  17      116.28      117.90     12.65 o 
   6  -5  17        2.25        3.08      5.32 o 
  -6  -4  17      168.99      186.57     18.24 o 
  -5  -4  17       64.03       56.23     10.16 o 
  -4  -4  17        6.72        2.37      6.21 o 
  -3  -4  17      177.38      178.59     16.94 o 
  -2  -4  17      113.96      113.20     17.74 o 
  -1  -4  17       98.07      126.15     13.80 o 
   0  -4  17       70.77       78.76     11.16 o 
   1  -4  17      267.53      285.93     19.78 o 
   2  -4  17      490.85      478.59     17.84 o 
   3  -4  17       37.76       32.80      7.76 o 
   4  -4  17       25.27       31.65      6.94 o 
   5  -4  17       70.12       88.40     10.07 o 
   6  -4  17       88.20       77.81     19.42 o 
   7  -4  17        0.82       -2.84      5.33 o 
  -6  -3  17       16.57       45.71     23.65 o 
  -5  -3  17       24.38       20.03      6.63 o 
  -4  -3  17       44.03       59.09     10.31 o 
  -3  -3  17       59.42       68.68     25.53 o 
  -2  -3  17      120.62      111.22     13.17 o 
  -1  -3  17      268.96      271.70     19.57 o 
   0  -3  17      325.67      324.95     20.99 o 
   1  -3  17      251.75      242.46     18.19 o 
   2  -3  17        3.78       -3.81      3.81 o 
   3  -3  17       31.28       36.23      6.97 o 
   4  -3  17       61.08       62.01      8.54 o 
   5  -3  17       51.50       45.87      7.59 o 
   6  -3  17       99.91      117.21     11.71 o 
   7  -3  17      218.58      259.42     18.41 o 
  -6  -2  17      483.62      492.45     31.93 o 
  -5  -2  17      188.59      184.98     26.56 o 
  -4  -2  17       10.07       19.06     14.04 o 
  -3  -2  17      128.90      117.24     13.20 o 
  -2  -2  17       89.78       79.52     11.24 o 
  -1  -2  17        0.39        0.27      7.50 o 
   0  -2  17        5.29        7.26      6.58 o 
   1  -2  17      500.59      476.07     36.91 o 
   2  -2  17       63.82       60.44     10.94 o 
   3  -2  17      133.38      127.32     10.92 o 
   4  -2  17       60.47       68.95      8.48 o 
   5  -2  17        0.71       -1.48      4.60 o 
   6  -2  17        2.74        6.42      4.29 o 
   7  -2  17       13.47       23.03     11.21 o 
   8  -2  17       24.68       41.47      7.66 o 
  -6  -1  17       61.95       65.59     11.98 o 
  -5  -1  17        0.00       10.91      7.58 o 
  -4  -1  17       61.90       58.08     10.62 o 
  -3  -1  17      206.61      208.72     17.64 o 
  -2  -1  17        3.92       10.59      5.73 o 
  -1  -1  17      153.69      125.55     33.66 o 
   0  -1  17       23.44       32.02     13.35 o 
   1  -1  17        0.27        4.46      5.33 o 
   2  -1  17       40.88       37.09      8.35 o 
   3  -1  17      235.75      242.56     14.26 o 
   4  -1  17      134.76      135.16     11.26 o 
   5  -1  17       37.92       57.62      8.22 o 
   6  -1  17       81.97      103.95     10.38 o 
   7  -1  17       59.54       78.02      9.33 o 
   8  -1  17       39.52       45.89      8.13 o 
  -6   0  17       18.19       31.22      9.57 o 
  -5   0  17       31.29       26.15      8.65 o 
  -4   0  17      222.84      219.71     19.17 o 
  -3   0  17       27.54       25.61      7.99 o 
  -2   0  17      142.70      157.96     16.91 o 
  -1   0  17        6.00        3.41      5.50 o 
   0   0  17       46.18       34.17      7.72 o 
   1   0  17      245.89      272.15     18.97 o 
   2   0  17      583.59      565.91     23.96 o 
   3   0  17       87.60       91.71      9.39 o 
   4   0  17       66.78       68.89      8.22 o 
   5   0  17       14.61       19.01      5.70 o 
   6   0  17        0.01        5.15      4.74 o 
   7   0  17       33.03       51.29      7.78 o 
   8   0  17       20.05       12.48      5.40 o 
   9   0  17       51.49       51.93     12.72 o 
  -5   1  17      261.03      303.25     41.90 o 
  -4   1  17        4.56       12.71     10.12 o 
  -3   1  17      133.87      163.59     16.33 o 
  -2   1  17       17.18       23.33      7.99 o 
  -1   1  17       34.00       40.66     10.68 o 
   0   1  17      141.49      155.94     15.19 o 
   1   1  17      246.66      233.69     17.95 o 
   2   1  17      342.70      333.67     20.69 o 
   3   1  17      326.98      341.80     15.33 o 
   4   1  17       80.83       78.60      8.45 o 
   5   1  17      160.20      162.63     12.21 o 
   6   1  17       94.27       83.98      9.63 o 
   7   1  17       18.97       21.81      8.90 o 
   8   1  17      327.56      358.67     20.43 o 
   9   1  17        7.68        9.59      7.65 o 
  -5   2  17        4.05       17.23      8.03 o 
  -4   2  17       57.12       60.09     24.63 o 
  -3   2  17        2.63       -3.85      5.96 o 
  -2   2  17        2.85        0.42      5.43 o 
  -1   2  17       42.25       51.53      9.29 o 
   0   2  17       93.85       83.53     11.36 o 
   1   2  17      527.14      522.87     22.88 o 
   2   2  17      549.44      571.71     23.86 o 
   3   2  17       65.07       59.50      9.58 o 
   4   2  17       33.10       32.39      6.25 o 
   5   2  17       19.95       27.73      5.91 o 
   6   2  17       31.46       36.52     15.01 o 
   7   2  17       42.64       42.22      7.42 o 
   8   2  17      107.56       96.99     13.75 o 
   9   2  17      407.78      470.52     28.73 o 
  -5   3  17        4.93       15.36      8.26 o 
  -4   3  17        7.92        3.61     10.68 o 
  -3   3  17        0.33       -1.27      5.27 o 
  -2   3  17        5.79        5.41      5.66 o 
  -1   3  17      216.19      193.62     23.47 o 
   0   3  17        3.53        1.86      5.50 o 
   1   3  17      144.51      143.40     15.70 o 
   2   3  17      159.78      143.24     21.30 o 
   3   3  17       47.56       47.14     13.44 o 
   4   3  17        7.81        5.34      8.06 o 
   5   3  17       80.20       82.19      9.43 o 
   6   3  17       26.10       31.71      6.27 o 
   7   3  17      272.78      299.94     19.93 o 
   8   3  17       29.90       24.69      8.81 o 
   9   3  17       53.84       51.12     10.91 o 
  -4   4  17        2.76        6.99      6.47 o 
  -3   4  17       22.55       30.33      7.73 o 
  -2   4  17       74.02       83.06     11.73 o 
  -1   4  17       28.88       20.68      6.57 o 
   0   4  17       31.48       62.88     14.51 o 
   1   4  17      152.49      135.39     14.52 o 
   2   4  17        7.54       14.20      6.16 o 
   3   4  17        7.05       -0.45      5.20 o 
   4   4  17      319.66      304.10     19.81 o 
   5   4  17       76.38       95.95     11.83 o 
   6   4  17       21.16       22.88      7.30 o 
   7   4  17       18.46        8.66      6.01 o 
   8   4  17       49.22       27.05     12.27 o 
   9   4  17      496.08      571.11     43.31 o 
  -3   5  17       28.45       25.89     12.63 o 
  -2   5  17        7.17       17.11      6.82 o 
  -1   5  17       90.60      110.17     23.72 o 
   0   5  17      138.04      134.78     14.47 o 
   1   5  17       21.19       22.02      6.55 o 
   2   5  17        2.29        8.31     10.50 o 
   3   5  17        0.53        3.19      5.75 o 
   4   5  17       10.25       16.61      6.94 o 
   5   5  17        3.00        4.43      5.13 o 
   6   5  17       40.31       42.18     10.08 o 
   7   5  17      187.44      156.58     23.02 o 
   8   5  17      366.74      417.39     36.19 o 
   9   5  17      350.55      365.88     35.97 o 
  -3   6  17       43.53       64.72     17.20 o 
  -2   6  17       56.35       54.15     16.17 o 
  -1   6  17       29.97       29.87     12.63 o 
   0   6  17       21.89       16.72      6.65 o 
   1   6  17       25.38       21.53      6.65 o 
   2   6  17       14.04       10.90      6.00 o 
   3   6  17        1.72       -0.96      6.05 o 
   4   6  17       42.14       64.17     11.44 o 
   5   6  17      144.76      164.86     15.27 o 
   6   6  17        8.62        3.99      8.33 o 
   7   6  17        0.02       -4.75      6.40 o 
   8   6  17        1.00        0.09      9.09 o 
   9   6  17       71.75       70.41     16.89 o 
  -2   7  17       15.85       28.93     12.27 o 
  -1   7  17        0.10        7.21      9.72 o 
   0   7  17       25.88       23.92     10.93 o 
   1   7  17      316.59      339.99     32.70 o 
   2   7  17       32.32       35.07     12.90 o 
   3   7  17       64.89       69.06     14.47 o 
   4   7  17       67.67       61.93     11.62 o 
   5   7  17        1.61       -2.93      6.34 o 
   6   7  17       94.40       87.11     17.20 o 
   7   7  17       26.97       48.69     14.51 o 
   8   7  17        9.72       11.20     10.35 o 
   9   7  17        0.14        1.16      9.67 o 
   0   8  17       24.34        3.14     10.48 o 
   1   8  17       18.74       32.02     12.05 o 
   2   8  17       36.43       44.92     14.11 o 
   3   8  17       62.41       67.86     15.50 o 
   4   8  17        0.17       -5.00      9.47 o 
   5   8  17      133.76      135.85     21.63 o 
   6   8  17        1.62        4.03      9.09 o 
   7   8  17       14.44       31.67     11.96 o 
   8   8  17        2.70        2.19     10.08 o 
   1   9  17      271.75      343.04     36.10 o 
   2   9  17       30.47       20.38     12.09 o 
   3   9  17       29.35       26.38     12.59 o 
   4   9  17       14.54       27.23     10.12 o 
   7   9  17       28.58       36.50     13.44 o 
   4  10  17       76.31       76.32     16.89 o 
  -3  -8  18      158.64      147.98     16.43 o 
  -2  -8  18      422.15      421.50     26.02 o 
  -1  -8  18      187.81      171.65     17.36 o 
   0  -8  18        8.40        7.25      7.39 o 
   1  -8  18        1.00       -2.38      5.70 o 
  -4  -7  18       11.69        9.26      6.74 o 
  -3  -7  18       69.35       56.57     11.05 o 
  -2  -7  18      154.94      128.78     14.84 o 
  -1  -7  18      120.98      156.52     21.92 o 
   0  -7  18      130.09      106.01     19.28 o 
   1  -7  18      161.05      186.11     17.68 o 
   2  -7  18      109.49      120.23     17.45 o 
   3  -7  18       76.58      103.02     12.04 o 
  -5  -6  18       79.29       63.07     11.80 o 
  -4  -6  18      229.05      230.88     19.73 o 
  -3  -6  18        6.10       -2.32      9.50 o 
  -2  -6  18       20.27       15.06      7.40 o 
  -1  -6  18      120.27      128.63     21.54 o 
   0  -6  18       29.60       44.98     10.08 o 
   1  -6  18        0.04        5.81      5.65 o 
   2  -6  18        3.21        1.53      4.62 o 
   3  -6  18       97.91       92.51     10.93 o 
   4  -6  18       96.56      100.59     11.22 o 
  -5  -5  18      438.61      498.16     29.72 o 
  -4  -5  18       15.52        7.25     18.32 o 
  -3  -5  18        4.76        5.46      5.56 o 
  -2  -5  18      192.39      200.92     18.10 o 
  -1  -5  18       23.78       26.07      7.65 o 
   0  -5  18       14.49        9.51      6.63 o 
   1  -5  18      452.20      416.45     24.09 o 
   2  -5  18       12.86       13.49      7.21 o 
   3  -5  18      136.06      120.64     14.13 o 
   4  -5  18      208.14      241.76     29.18 o 
   5  -5  18        0.33        8.10      6.06 o 
  -5  -4  18       85.41       75.52     14.42 o 
  -4  -4  18       21.58       21.46     11.04 o 
  -3  -4  18       77.81      102.77     16.98 o 
  -2  -4  18      292.70      280.92     20.92 o 
  -1  -4  18        0.19        0.48      4.76 o 
   0  -4  18      630.56      702.42     27.91 o 
   1  -4  18       52.94       55.24      9.99 o 
   2  -4  18      105.93       98.90     10.73 o 
   3  -4  18      328.78      346.77     18.08 o 
   4  -4  18       41.66       55.08      8.01 o 
   5  -4  18       69.75       82.05     10.38 o 
   6  -4  18      218.94      258.03     34.35 o 
  -5  -3  18       26.58       13.01      6.73 o 
  -4  -3  18       15.63       11.43      7.20 o 
  -3  -3  18      318.10      379.06     31.08 o 
  -2  -3  18       47.57       57.37     15.32 o 
  -1  -3  18      221.20      202.54     19.93 o 
   0  -3  18       80.99       79.14     13.88 o 
   1  -3  18      410.62      410.22     32.00 o 
   2  -3  18      430.82      447.09     23.13 o 
   3  -3  18        0.22        3.69      4.77 o 
   4  -3  18        0.02       -3.61      4.35 o 
   5  -3  18       93.59      105.12     11.03 o 
   6  -3  18       31.79       41.22      8.54 o 
   7  -3  18        5.74        1.18      5.50 o 
  -5  -2  18       98.41      103.32     14.24 o 
  -4  -2  18      195.05      217.55     19.65 o 
  -3  -2  18        8.82        4.41      5.26 o 
  -2  -2  18      154.29      150.30     17.76 o 
  -1  -2  18      253.18      256.48     19.86 o
[truncated: 23,953 more chars]
